# Supplementary material for: Comprehensive Genomic Characterization of Tumor Microenvironment and Relevant Signature in Clear Cell Renal Cell Carcinoma
Source: Front Oncol. 2022 May 16;12:749119. doi: 10.3389/fonc.2022.749119 (PMC9149313; doi:10.3389/fonc.2022.749119)
Supplement: Supplementary file 7 [file Table_1.xlsx]

## Sheet: Sheet1
Table S1.Associations of 22 immune cells with survival.
cell type	risk	-log(p)
T.cells.regulatory..Tregs.	N	6.03182
Mast.cells.resting	P	5.8227
T.cells.follicular.helper	N	4.50957
T.cells.gamma.delta	P	3.76446
Macrophages.M2	P	2.69417
Monocytes	P	2.55662
Mast.cells.activated	N	2.5024
Dendritic.cells.activated	P	2.02545
Dendritic.cells.resting	P	1.79973
NK.cells.activated	N	1.55208
T.cells.CD4.memory.activated	N	1.49219
T.cells.CD4.memory.resting	P	1.35146
Macrophages.M0	N	1.34419
Macrophages.M1	N	0.551421
Plasma.cells	N	0.547404
T.cells.CD8	P	0.421962
Neutrophils	P	0.419137
T.cells.CD4.naive	P	0.31255
B.cells.memory	P	0.168846
NK.cells.resting	P	0.1083
B.cells.naive	N	0.0589806
Eosinophils	P	0.00694305
