# Supplementary material for: Comprehensive Genomic Characterization of Tumor Microenvironment and Relevant Signature in Clear Cell Renal Cell Carcinoma
Source: Front Oncol. 2022 May 16;12:749119. doi: 10.3389/fonc.2022.749119 (PMC9149313; doi:10.3389/fonc.2022.749119)
Supplement: Supplementary file 8 [file Table_2.xlsx]

## Sheet: Sheet2
Table S2. List of differential genes in 5 clusters.
TMEcluster1	TMEcluster2	TMEcluster3	TMEcluster4	TMEcluster5
ABC7-42389800N19.1	APCDD1L	AC011247.3	AC000067.1	AACSP1
AC000089.3	C1QTNF7	AC016734.2	AC003092.1	AC005082.12
AC004797.1	C22orf34	AC027319.1	AC010095.5	AC005517.3
AC007383.4	C4orf48	AC062017.1	AC012358.4	AC005519.4
AC007387.2	CAMK1G	AC109333.10	AC073072.5	AC006026.13
AC093326.1	CCL26	ACSM1	AC104654.2	AC073850.6
AC096579.7	COLEC12	ADAT3	ADAMTS14	AC093627.9
AC159540.1	CRYBB3	AF011889.2	AKR1B10	AC144522.1
ALB	CTD-2527I21.4	AKAP5	AP001065.15	ADAM18
ANKRD53	DGKI	AL161626.1	AP004372.1	ADAMTS3
AP001816.1	FST	ALKBH6	APBA2	ADTRP
APLF	GFRA2	ANKRD24	ARHGAP40	AL590867.1
APOB	HPR	ASCL2	ARSI	ALAS2
AQP2	IGHM	BGLAP	ARTN	AP000692.9
ASGR2	IGHV1-67	C11orf21	ASIP	AP001271.3
ATP6V1B1	IGHV3-33	C17orf49	B4GALNT3	APLP1
BDNF	IGHV3-49	C2orf82	BARX1	ATP8B4
C10orf95	IGHV3-7	CCDC18	BIK	BBS1
C12orf44	IGKV1D-16	CCL22	BMP8A	BMS1P1
C19orf69	IGKV2D-29	CCL4L2	BPIFA2	C15orf62
C21orf119	IGKV3-15	CD101	BRSK1	C16orf89
C5orf55	IGKV3D-11	CD8BP	C19orf80	C9orf173
CA3	IGKV3D-15	CENPE	C1QTNF2	CAPN3
CALB1	IGLV2-14	CENPK	C3orf80	CHL1
CALML3	IGLV5-37	CHAD	C5orf38	CHN2
CASP12	ITIH3	CKAP2L	C6orf141	CLHC1
CCDC147-AS1	LA16c-444G7.2	CLECL1	CAPN11	CLSTN2
CCT6B	MROH2A	COL7A1	CBX2	COX10-AS1
CD1E	MTRNR2L1	CPT1B	CCDC151	CRTAC1
CD207	OXCT1	CRB2	CCL11	CTD-2270N23.1
CD300LG	RDH12	CRIP1	CCL7	CTD-2574D22.2
CLCNKA	REG1B	CROCCP3	CCNO	CXCR2
CLDN16	RP11-134G8.8	CRYGS	CCR10	CYP2C9
CLDN8	RP11-396O20.1	CTA-126B4.7	CD177	CYP3A7
CRYAA	RP11-417E7.1	CTA-292E10.6	CD7	DHRS9
CTD-2104P17.1	RP11-477N12.3	CTD-2341M24.1	CDH3	DNM3OS
CTD-2228K2.5	RP11-478C6.4	CTD-2547L24.3	CFHR1	EEF1A1P4
CTD-2328D6.1	SAA1	CXorf65	CGA	ESRP1
CTD-2369P2.10	SLC16A11	CYSLTR2	CHRDL2	F11
CTXN3	SLC35F3	DEPDC1B	CIDEC	FAM101A
CXCL1	SLN	DGUOK-AS1	CILP	FAM153A
CXCL5	SP5	DNAJC5B	CILP2	FGF12
CYP4F2	TNNC1	DNHD1	COL10A1	FHDC1
CYP4F32P	VAT1L	DTX2P1	COL11A1	GK-AS1
DARC	FOXC2-AS1	EIF4HP2	COL13A1	GPR143
DIO1	LINC01554	EP400NL	CPXM1	GTF2H2C
ENPP6	RP11-332H14.1	EPO	CTD-2269F5.1	HGF
F8A2	RP11-462G12.1	FAM159A	CWH43	HMGN1P38
F8A3		FANCA	CXCL3	HMGN2P41
FABP5P7		FCN2	CYP27B1	HNRNPA1P10
FAM156B		FCRL3	DAPK2	HNRNPCP7
FGB		FOSL1	DES	LDB3
FLJ20373		FSD1L	DGKG	LETM2
GSTT1		GPBAR1	DNER	LINC00379
HCG23		GPR18	DPYSL4	LINC00494
hsa-mir-1199		HCG4P11	ECE2	LINC00654
ICA1L		HIST1H2AD	ECEL1	LINC00863
IGHD		HIST1H2BE	EIF1AXP1	LINC01060
IGHV1OR15-9		HIST1H2BH	EIF5AL1	LINC01106
IGKV1-16		HIST1H2BJ	ENOX1	LINC01111
IGKV1-33		HMGA1	EPHB1	LL0XNC01-237H1.2
IGKV1-39		HMGA2	EPHX4	LRRC37A2
IGLON5		HS3ST3A1	EPYC	LRRC39
IL18RAP		ICOS	FAM132B	LRRN4
IL1RL1		IFNG	FAM167A	MIR143
INHBE		IGHD2-2	FAM180A	MIR21
KCNH6		IGHD3-22	FAM86GP	MIR27B
KCNJ1		IGHD3-3	FOXA2	MIR421
KCNJ10		IGHG4	FOXD1	MIR600HG
KNG1		IGHGP	GAD1	MS4A2
LEPREL1-AS1		IGHJ1	GAS1	MTHFD2P1
LINC00543		IGHJ3P	GLI1	NPM1P39
LRP2BP		IGHV1-2	GLI2	PAX8-AS1
MAB21L3		IGHV1-45	GNGT1	PAXBP1-AS1
MSLN		IGHV1OR15-2	GOLGA6L7P	PCDHGA12
MTERFD3		IGHV3-15	GPX2	PCDHGA6
NEB		IGHV3-20	GREM1	PCDHGB6
NMNAT2		IGHV3-23	GREM2	PHBP9
NOG		IGHV3-43	GRID1	PHOSPHO1
NPHS1		IGHV3-48	GRIN2D	PIGR
NPHS2		IGHV3-72	GYG2	PLIN4
NXPH3		IGHV4-28	HCAR2	POLR2J3
PADI1		IGHV4-34	HOXB-AS4	PRKG2
PCDHGA10		IGHV4-4	IGF2	RAP2C-AS1
PI16		IGHV4-59	IGSF23	RBM20
PLIN1		IGHV5-51	IL1R2	RBM26-AS1
PLK1S1		IGKC	IL6	RBMS2P1
PNMA6C		IGKJ5	IL8	RIMKLBP2
POLR2F		IGKV1-12	ISLR	RNF165
RGS7		IGKV1-17	KCND1	RNU1-103P
RN7SL1		IGKV1-5	KCNH2	RNU6-62P
RNF224		IGKV1-8	KCNK15	RP11-138I17.1
RNU2-52P		IGKV1D-17	KERA	RP11-187A9.3
RNU6-1240P		IGKV2D-24	KIAA1644	RP11-234K19.1
RP11-175K6.1		IGKV2D-28	KIF26B	RP11-346D14.1
RP11-206M11.7		IGKV2D-40	KLB	RP11-352D13.6
RP11-247L20.4		IGKV2OR22-4	KRT17	RP11-359J14.2
RP11-255M2.2		IGKV3-20	KRT81	RP11-454L9.2
RP11-326C3.11		IGLC6	LAMP5	RP11-4K3__A.5
RP11-349A22.5		IGLC7	LBP	RP11-519G16.5
RP11-455F5.3		IGLJ2	LEFTY1	RP11-54F2.1
RP11-457M11.2		IGLV1-36	LINC00626	RP11-550F7.1
RP11-536I6.2		IGLV1-44	LINC00942	RP11-562A8.4
RP11-547D24.1		IGLV2-23	LINC01151	RP11-574F21.2
RP11-61L23.2		IGLV3-19	LIPH	RP11-600F24.7
RP11-800A3.7		IGLV3-21	LMTK3	RP11-610P16.1
RP4-575N6.5		IGLV3-25	LPPR4	RP11-627G23.1
RPL41P2		IGLV3-27	LRFN1	RP11-727A23.5
RPL7AP28		IGLV4-60	LRRC14B	RP11-733O18.1
RSBN1L-AS1		IGLV5-45	LRRC15	RP11-86H7.7
SLC12A1		IGLV5-48	LRRC3	RP13-497K6.1
SLC22A8		IGLV8-61	MAMSTR	RP13-644M16.1
SLC36A2		IRF4	MAP1LC3C	RP5-912I13.1
SLC5A2		ITGAD	MEG3	RPS6KA6
SLC7A13		ITPRIPL1	MFAP2	SDR42E1
SMCO3		IZUMO4	MMP1	SERPINA4
SPINK2		JAKMIP1	MMP12	SNORA5A
TBC1D30		JSRP1	MMP13	SNORA71A
TCEAL2		KCNA3	MMP16	ST13P5
TEX15		KCNJ13	MMP9	STAG3L3
TTC36		KIAA1324	MT-TM	STRIP2
UMOD		KIF18A	MT1XP1	TAS2R5
UPP2		KLHDC7B	MTND5P11	TNFSF15
ZNF385C		KLRK1	MYOCD	TPM3P6
ZNF503-AS1		KRT86	NLGN4X	TTTY15
ZNF541		L1CAM	NPIPA1	UBTFL6
AC079466.1		LGALS17A	NR0B1	UNC93A
CTC-510F12.7		LINC00426	NRIP3	UPK1B
CTD-2366F13.2		LINC00460	NSUN5P2	USP49
GACAT2		LINC00685	NUDT11	WDR66
GLIDR		LINC00861	NUPR1L	WHAMMP2
LINC01127		LINC00893	OR2AT1P	Z95152.1
LINC01559		LTA	ORM1	ZNF19
LINC01564		LTF	OSR2	ZNF223
MIR4697HG		MCCC1-AS1	OVOL1	ZNF311
MIR548AN		MCOLN2	OXTR	ZNF460
MIR7152		MEI1	PAGE2	ZNF530
PTPRD-AS1		MSH5	PAGE2B	ZNF670
RP11-1399P15.1		MSS51	PCBP3	ZNF771
RP11-334C17.3		NELL2	PCDH7	AC253572.1
RP11-546K22.3		NPIPB5	PCDHB8	AL022345.7
RP11-750B16.1		ORC6	PCDHGA5	AL158801.1
		P2RX1	PHKG1	CTA-221G9.12
		PANX2	PIANP	CTB-55O6.12
		PARP15	PLXNB3	CTC-559E9.1
		PATL2	PMEL	CTD-2619J13.17
		PFN4	PNOC	GAS6-AS2
		PI3	PODNL1	GS1-166A23.1
		PITX1	PPAPDC1A	ID2-AS1
		PKMYT1	PPEF1	LINC00908
		PMCH	PPP2R2C	LINC01291
		POU2AF1	PRG4	LINC01521
		PTGDR	PSD3	MIR4701
		RBM34	PTGS2	MIR5010
		RIMS3	PTPLA	MIR6730
		RLTPR	PTPRH	RP11-10A14.9
		RN7SKP80	PVRL4	RP11-10C24.2
		RNA5SP122	RDH8	RP11-345P4.6
		RNU6-118P	REEP2	RP11-372K14.2
		RNU6-26P	RELN	RP11-407N17.6
		RNU6-44P	RHPN1-AS1	RP11-452N17.1
		RNU7-123P	RNU6-1010P	RP11-571I18.4
		RP11-109N23.6	RNU6-403P	RP11-73M18.6
		RP11-112J3.16	RNU6-574P	RP5-1139B12.4
		RP11-113K21.4	RNU7-75P	SPRY4-IT1
		RP11-122K13.7	RP11-150O12.1	TAPT1-AS1
		RP11-181G12.4	RP11-150O12.3	TUNAR
		RP11-212I21.2	RP11-150O12.6	ZNF582-AS1
		RP11-25K19.1	RP11-153K11.3
		RP11-274E7.2	RP11-161D15.1
		RP11-304L19.1	RP11-184M15.1
		RP11-304L19.3	RP11-21L23.2
		RP11-305L7.3	RP11-21L23.3
		RP11-309M7.1	RP11-245P10.4
		RP11-320M2.1	RP11-254I22.3
		RP11-368P15.3	RP11-295K3.1
		RP11-38J22.3	RP11-301G19.1
		RP11-455F5.5	RP11-302F12.1
		RP11-456H18.2	RP11-380I10.4
		RP11-468E2.5	RP11-400N13.3
		RP11-484D2.4	RP11-404P21.3
		RP11-493L12.6	RP11-404P21.9
		RP11-598F7.3	RP11-443P15.2
		RP11-603B24.1	RP11-462L8.1
		RP11-638I2.9	RP11-46B11.2
		RP11-661A12.5	RP11-510N19.5
		RP11-727F15.9	RP11-553A10.1
		RP11-755F10.3	RP11-554D15.1
		RP11-803B1.2	RP11-561N12.6
		RP3-395M20.9	RP11-956J14.1
		RP3-465N24.5	RP3-337H4.6
		RP4-728D4.2	RP3-340N1.2
		RP4-730K3.3	RP4-584D14.7
		RP4-742C19.12	RPL29P14
		RP4-753P9.3	RPL29P19
		RPL32P1	RSPO4
		RRN3P2	RUNDC3A
		SAMD3	SBSN
		SAPCD1	SCNN1B
		SGK494	SCNN1G
		SIDT1	SFRP4
		SLC18A3	SFTA2
		SLFN12L	SGCD
		SNX22	SHISA2
		SPAG8	SIX2
		STAG3	SLC16A10
		STIL	SLC38A4
		STX1B	SMKR1
		TCTE3	SNORD69
		TMEM155	SPRED3
		TMEM191A	SRPX
		TNF	STAC
		TNFRSF17	SULT1A2
		TNIP3	SUSD5
		TOB1-AS1	SYN1
		TRAIP	SYT8
		TRAJ1	TAGLN3
		TRAJ3	TBX5
		TRAV1-2	TCN1
		TRAV10	TDO2
		TRAV13-2	TF
		TRAV16	TFAP2A
		TRAV20	TFF3
		TRAV22	TFR2
		TRAV25	TGM1
		TRAV26-2	THBS4
		TRAV3	TIMM8AP1
		TRAV39	TM4SF19
		TRAV41	TMEM158
		TRAV6	TMIE
		TRAV8-1	TNNT1
		TRAV8-4	TNNT3
		TRBJ2-4	TPBGL
		TRBV10-2	TTR
		TRBV11-2	TWIST1
		TRBV2	URAHP
		TRBV21-1	VGLL3
		TRBV24-1	VTN
		TRBV27	WDR86
		TRBV4-1	WFDC10B
		TRBV4-2	WFDC3
		TRBV5-4	ZNF469
		TRBV6-5	AC005336.4
		TRBV7-4	AC009005.2
		TRGV2	AC012181.2
		TRGV3	AC084357.1
		TSPAN32	AC144831.1
		TSPAN8	CCDC184
		TTK	CEMIP
		TXK	CITF22-49E9.3
		UBAP1L	CTC-526N19.1
		VPS9D1-AS1	CTD-2382E5.6
		WDR86-AS1	DLGAP1-AS2
		WNT10A	FKBP9P1
		WNT9A	FLJ26245
		XCR1	LINC01257
		XXbac-BPG248L24.10	LINC01573
		YBX2	PQLC2L
		ZBED2	PRR36
		ZBP1	RP1-198K11.5
		ZC3H12D	RP11-1277A3.3
		ZNF575	RP11-321P16.1
		ZNF831	RP11-356B19.11
		AC004067.5	RP11-498E2.9
		AC019206.1	RP11-521C22.2
		AC093063.2	RP11-568J23.8
		AC246787.1	RP11-583F2.6
		AC246787.3	RP11-65J21.3
		AC246787.4	RP11-703I16.3
		AFAP1-AS1	RP11-81A22.5
		CH507-513H4.5	RP11-864I4.1
		CTB-129P6.11	RP11-92K15.3
		CTB-31O20.4	RP11-973F15.2
		CTC-471J1.11	RP3-428L16.2
		CTC-479C5.12	RP4-564F22.6
		CTC-542B22.2	RP5-1159O4.2
		CTC-543D15.8	RP5-855D21.2
		CTD-2020K17.1	SCX
		CTD-2095E4.5	SSC4D
		CTD-2325M2.1	TMEM92-AS1
		CTD-2331H12.7	ZNF790-AS1
		CTD-2371O3.3
		CTD-2547G23.4
		CTD-2649C14.2
		CTD-3030D20.1
		CTD-3116E22.8
		DND1P1
		GOLGA8VP
		hsa-mir-4538
		IGKV1OR2-6
		LA16c-380H5.5
		LINC01480
		LL0XNC01-7P3.1
		MIR222HG
		MIR4420
		MIR4537
		MIR6797
		MIR7848
		MIR8071-1
		PGM5P4
		PRR33
		RFX3-AS1
		RP1-20C7.6
		RP11-104N10.2
		RP11-1094M14.5
		RP11-113K21.6
		RP11-121A8.1
		RP11-1275H24.2
		RP11-131L12.4
		RP11-139H15.5
		RP11-199F11.2
		RP11-29H23.7
		RP11-307C12.12
		RP11-332H14.2
		RP11-339B21.13
		RP11-398C13.6
		RP11-465B22.8
		RP11-473M20.11
		RP11-572O17.1
		RP11-674N23.4
		RP11-68I3.4
		RP11-793H13.10
		RP11-93H24.3
		RP11-981G7.6
		RP13-514E23.2
		RP13-580F15.2
		RP3-402G11.25
		RP3-402G11.26
		RP4-673M15.1
		RP4-740C4.7
		RP5-899E9.1
		SNHG21
		TOMM20P2
		TRBV12-3
		TRBV13
		TRBV14
		TRBV15
		TRG-AS1
		ZNF205-AS1
