# Supplementary material for: Comprehensive Genomic Characterization of Tumor Microenvironment and Relevant Signature in Clear Cell Renal Cell Carcinoma
Source: Front Oncol. 2022 May 16;12:749119. doi: 10.3389/fonc.2022.749119 (PMC9149313; doi:10.3389/fonc.2022.749119)
Supplement: Supplementary file 9 [file Table_3.xlsx]

## Sheet: Supplementary Table2
Table S3.Functional analysis for differential genes
	ID	Description	GeneRatio	BgRatio	pvalue	p.adjust	qvalue	geneID	Count
GO:0006958	GO:0006958	complement activation-classical pathway	28/63	137/18493	6.0975e-44	6.39628e-41	5.93063e-41	28930/3507/28434/28423/28452/28913/28876/28815/3503/28442/28426/28424/28400/28395/28392/28388/3514/28940/28299/28912/3542/28834/28823/28813/28797/28796/28793/28791	28
GO:0002455	GO:0002455	humoral immune response mediated by circulating immunoglobulin	28/63	149/18493	8.0837e-43	4.2399e-40	3.93123e-40	28930/3507/28434/28423/28452/28913/28876/28815/3503/28442/28426/28424/28400/28395/28392/28388/3514/28940/28299/28912/3542/28834/28823/28813/28797/28796/28793/28791	28
GO:0006956	GO:0006956	complement activation	28/63	170/18493	4.44975e-41	1.55593e-38	1.44265e-38	28930/3507/28434/28423/28452/28913/28876/28815/3503/28442/28426/28424/28400/28395/28392/28388/3514/28940/28299/28912/3542/28834/28823/28813/28797/28796/28793/28791	28
GO:0016064	GO:0016064	immunoglobulin mediated immune response	29/63	212/18493	3.95037e-40	9.57687e-38	8.87966e-38	200558/28930/3507/28434/28423/28452/28913/28876/28815/3503/28442/28426/28424/28400/28395/28392/28388/3514/28940/28299/28912/3542/28834/28823/28813/28797/28796/28793/28791	29
GO:0019724	GO:0019724	B cell mediated immunity	29/63	213/18493	4.56476e-40	9.57687e-38	8.87966e-38	200558/28930/3507/28434/28423/28452/28913/28876/28815/3503/28442/28426/28424/28400/28395/28392/28388/3514/28940/28299/28912/3542/28834/28823/28813/28797/28796/28793/28791	29
GO:0072376	GO:0072376	protein activation cascade	28/63	194/18493	2.33395e-39	4.08053e-37	3.78346e-37	28930/3507/28434/28423/28452/28913/28876/28815/3503/28442/28426/28424/28400/28395/28392/28388/3514/28940/28299/28912/3542/28834/28823/28813/28797/28796/28793/28791	28
GO:0002460	GO:0002460	adaptive immune response based on somatic recombination of immune receptors built from immunoglobulin superfamily domains	32/63	354/18493	1.3816e-38	2.07042e-36	1.91969e-36	200558/913/28930/3507/28434/28423/28452/28913/28876/28815/3503/28442/28426/28424/28400/28395/28392/28388/3514/28940/28299/28912/3542/28834/28823/28813/28797/28796/28793/28791/3662/406991	32
GO:0006959	GO:0006959	humoral immune response	31/63	349/18493	4.9325e-37	6.46774e-35	5.99688e-35	2919/28930/3507/28434/28423/28452/28913/28876/28815/8344/3503/28442/28426/28424/28400/28395/28392/28388/3514/28940/28299/28912/3542/28834/28823/28813/28797/28796/28793/28791/5450	31
GO:0030449	GO:0030449	regulation of complement activation	23/63	107/18493	2.13903e-36	2.49316e-34	2.31166e-34	28930/28434/28452/28913/28876/28815/3503/28442/28424/28395/28392/3514/28940/28299/28912/3542/28834/28823/28813/28797/28796/28793/28791	23
GO:2000257	GO:2000257	regulation of protein activation cascade	23/63	108/18493	2.71217e-36	2.84506e-34	2.63794e-34	28930/28434/28452/28913/28876/28815/3503/28442/28424/28395/28392/3514/28940/28299/28912/3542/28834/28823/28813/28797/28796/28793/28791	23
GO:0002449	GO:0002449	lymphocyte mediated immunity	30/63	344/18493	1.69076e-35	1.61237e-33	1.49499e-33	200558/913/28930/3507/28434/28423/28452/28913/28876/28815/3503/28442/28426/28424/28400/28395/28392/28388/3514/28940/28299/28912/3542/28834/28823/28813/28797/28796/28793/28791	30
GO:0002920	GO:0002920	regulation of humoral immune response	23/63	126/18493	1.33073e-34	1.16328e-32	1.07859e-32	28930/28434/28452/28913/28876/28815/3503/28442/28424/28395/28392/3514/28940/28299/28912/3542/28834/28823/28813/28797/28796/28793/28791	23
GO:0002526	GO:0002526	acute inflammatory response	26/63	211/18493	1.57091e-34	1.26761e-32	1.17532e-32	28930/3250/28434/28452/28913/28876/28815/6288/3503/28442/28424/28395/28392/3514/28940/28299/28912/3542/28834/28823/28813/28797/28796/28793/28791/7036	26
GO:0002433	GO:0002433	immune response-regulating cell surface receptor signaling pathway involved in phagocytosis	23/63	135/18493	7.42871e-34	5.19514e-32	4.81693e-32	28930/28434/28452/28913/28876/28815/3503/28442/28424/28395/28392/3514/28940/28299/28912/3542/28834/28823/28813/28797/28796/28793/28791	23
GO:0038096	GO:0038096	Fc-gamma receptor signaling pathway involved in phagocytosis	23/63	135/18493	7.42871e-34	5.19514e-32	4.81693e-32	28930/28434/28452/28913/28876/28815/3503/28442/28424/28395/28392/3514/28940/28299/28912/3542/28834/28823/28813/28797/28796/28793/28791	23
GO:0038094	GO:0038094	Fc-gamma receptor signaling pathway	23/63	138/18493	1.28129e-33	8.40049e-32	7.78892e-32	28930/28434/28452/28913/28876/28815/3503/28442/28424/28395/28392/3514/28940/28299/28912/3542/28834/28823/28813/28797/28796/28793/28791	23
GO:0002431	GO:0002431	Fc receptor mediated stimulatory signaling pathway	23/63	140/18493	1.8295e-33	1.12891e-31	1.04673e-31	28930/28434/28452/28913/28876/28815/3503/28442/28424/28395/28392/3514/28940/28299/28912/3542/28834/28823/28813/28797/28796/28793/28791	23
GO:0038095	GO:0038095	Fc-epsilon receptor signaling pathway	22/63	117/18493	2.23924e-33	1.30498e-31	1.20998e-31	28930/28434/28452/28913/28876/28815/28442/28424/28395/28392/3514/28940/28299/28912/3542/28834/28823/28813/28797/28796/28793/28791	22
GO:1903317	GO:1903317	regulation of protein maturation	24/63	172/18493	3.83746e-33	2.11868e-31	1.96444e-31	28930/28434/28452/28913/28876/28815/3503/28442/28424/28395/28392/3514/28940/28299/28912/3542/28834/28823/28813/28797/28796/28793/28791/7036	24
GO:0002673	GO:0002673	regulation of acute inflammatory response	23/63	149/18493	8.50147e-33	4.45902e-31	4.1344e-31	28930/28434/28452/28913/28876/28815/3503/28442/28424/28395/28392/3514/28940/28299/28912/3542/28834/28823/28813/28797/28796/28793/28791	23
GO:0006909	GO:0006909	phagocytosis	28/63	342/18493	3.45995e-32	1.72833e-30	1.6025e-30	28930/3507/28434/28423/28452/28913/28876/28815/3503/28442/28426/28424/28400/28395/28392/28388/3514/28940/28299/28912/3542/28834/28823/28813/28797/28796/28793/28791	28
GO:0070613	GO:0070613	regulation of protein processing	23/63	170/18493	2.12908e-31	1.01519e-29	9.41279e-30	28930/28434/28452/28913/28876/28815/3503/28442/28424/28395/28392/3514/28940/28299/28912/3542/28834/28823/28813/28797/28796/28793/28791	23
GO:0038093	GO:0038093	Fc receptor signaling pathway	23/63	187/18493	2.13304e-30	9.7285e-29	9.02026e-29	28930/28434/28452/28913/28876/28815/3503/28442/28424/28395/28392/3514/28940/28299/28912/3542/28834/28823/28813/28797/28796/28793/28791	23
GO:0002429	GO:0002429	immune response-activating cell surface receptor signaling pathway	28/63	414/18493	7.79568e-30	3.40736e-28	3.1593e-28	28930/3507/28434/28423/28452/28913/28876/28815/3503/28442/28426/28424/28400/28395/28392/28388/3514/28940/28299/28912/3542/28834/28823/28813/28797/28796/28793/28791	28
GO:0002768	GO:0002768	immune response-regulating cell surface receptor signaling pathway	28/63	445/18493	5.93774e-29	2.49148e-27	2.31009e-27	28930/3507/28434/28423/28452/28913/28876/28815/3503/28442/28426/28424/28400/28395/28392/28388/3514/28940/28299/28912/3542/28834/28823/28813/28797/28796/28793/28791	28
GO:0006898	GO:0006898	receptor-mediated endocytosis	26/63	346/18493	8.81913e-29	3.55818e-27	3.29914e-27	28930/3250/28434/28452/28913/28876/28815/6288/28442/28424/28395/28392/3514/28940/28299/28912/3542/28834/28823/28813/28797/28796/28793/28791/6424/7036	26
GO:0002697	GO:0002697	regulation of immune effector process	27/63	439/18493	1.38255e-27	5.37148e-26	4.98043e-26	200558/913/28930/28434/28452/28913/28876/28815/3503/28442/28424/28395/28392/3514/28940/28299/28912/3542/28834/28823/28813/28797/28796/28793/28791/3662/406991	27
GO:0016485	GO:0016485	protein processing	23/63	310/18493	3.27407e-25	1.22661e-23	1.13731e-23	28930/28434/28452/28913/28876/28815/3503/28442/28424/28395/28392/3514/28940/28299/28912/3542/28834/28823/28813/28797/28796/28793/28791	23
GO:0050727	GO:0050727	regulation of inflammatory response	25/63	425/18493	5.88268e-25	2.12791e-23	1.97299e-23	28930/28434/28452/28913/28876/28815/6288/3503/28442/28424/28395/28392/3514/28940/28299/28912/3542/28834/28823/28813/28797/28796/28793/28791/406991	25
GO:0051604	GO:0051604	protein maturation	24/63	378/18493	1.0339e-24	3.6152e-23	3.35201e-23	28930/28434/28452/28913/28876/28815/3503/28442/28424/28395/28392/3514/28940/28299/28912/3542/28834/28823/28813/28797/28796/28793/28791/7036	24
GO:0050900	GO:0050900	leukocyte migration	25/63	478/18493	1.0821e-23	3.6617e-22	3.39512e-22	2919/28930/3507/28434/28452/28913/28876/28815/6288/28442/28424/28395/28392/3514/28940/28299/28912/3542/28834/28823/28813/28797/28796/28793/28791	25
GO:0006910	GO:0006910	phagocytosis-recognition	15/63	84/18493	1.98651e-22	6.51204e-21	6.03796e-21	3507/28434/28423/28452/3503/28442/28426/28424/28400/28395/28392/28388/3514/3542/28834	15
GO:0002377	GO:0002377	immunoglobulin production	18/63	180/18493	4.57714e-22	1.45497e-20	1.34905e-20	200558/28930/28882/28913/28876/28875/28815/3514/28940/28299/28942/28912/28823/28813/28797/28796/28793/28791	18
GO:0006911	GO:0006911	phagocytosis-engulfment	15/63	112/18493	1.96598e-20	6.06563e-19	5.62405e-19	3507/28434/28423/28452/3503/28442/28426/28424/28400/28395/28392/28388/3514/3542/28834	15
GO:0099024	GO:0099024	plasma membrane invagination	15/63	121/18493	6.61578e-20	1.98284e-18	1.83849e-18	3507/28434/28423/28452/3503/28442/28426/28424/28400/28395/28392/28388/3514/3542/28834	15
GO:0050853	GO:0050853	B cell receptor signaling pathway	15/63	122/18493	7.52478e-20	2.19264e-18	2.03301e-18	3507/28434/28423/28452/3503/28442/28426/28424/28400/28395/28392/28388/3514/3542/28834	15
GO:0010324	GO:0010324	membrane invagination	15/63	129/18493	1.79676e-19	5.09407e-18	4.72321e-18	3507/28434/28423/28452/3503/28442/28426/28424/28400/28395/28392/28388/3514/3542/28834	15
GO:0002440	GO:0002440	production of molecular mediator of immune response	18/63	268/18493	6.47466e-19	1.78735e-17	1.65723e-17	200558/28930/28882/28913/28876/28875/28815/3514/28940/28299/28942/28912/28823/28813/28797/28796/28793/28791	18
GO:0050871	GO:0050871	positive regulation of B cell activation	15/63	144/18493	9.88065e-19	2.65764e-17	2.46416e-17	3507/28434/28423/28452/3503/28442/28426/28424/28400/28395/28392/28388/3514/3542/28834	15
GO:0050864	GO:0050864	regulation of B cell activation	16/63	183/18493	1.06224e-18	2.78573e-17	2.58293e-17	200558/3507/28434/28423/28452/3503/28442/28426/28424/28400/28395/28392/28388/3514/3542/28834	16
GO:0042742	GO:0042742	defense response to bacterium	17/63	319/18493	3.42658e-16	8.76703e-15	8.12878e-15	3507/28434/28423/28452/8344/3503/28442/28426/28424/28400/28395/28392/28388/3514/28912/3542/28834	17
GO:0008037	GO:0008037	cell recognition	15/63	213/18493	3.80395e-16	9.50081e-15	8.80914e-15	3507/28434/28423/28452/3503/28442/28426/28424/28400/28395/28392/28388/3514/3542/28834	15
GO:0042113	GO:0042113	B cell activation	16/63	303/18493	3.3276e-15	8.11779e-14	7.52681e-14	200558/3507/28434/28423/28452/3503/28442/28426/28424/28400/28395/28392/28388/3514/3542/28834	16
GO:0050851	GO:0050851	antigen receptor-mediated signaling pathway	15/63	259/18493	6.99124e-15	1.66677e-13	1.54543e-13	3507/28434/28423/28452/3503/28442/28426/28424/28400/28395/28392/28388/3514/3542/28834	15
GO:0051249	GO:0051249	regulation of lymphocyte activation	18/63	472/18493	1.37649e-14	3.20875e-13	2.97515e-13	200558/3507/28434/28423/28452/3503/28442/28426/28424/28400/28395/28392/28388/3514/3542/28834/3662/406991	18
GO:0051251	GO:0051251	positive regulation of lymphocyte activation	16/63	333/18493	1.45393e-14	3.31558e-13	3.0742e-13	3507/28434/28423/28452/3503/28442/28426/28424/28400/28395/28392/28388/3514/3542/28834/406991	16
GO:0002696	GO:0002696	positive regulation of leukocyte activation	16/63	372/18493	8.08806e-14	1.80519e-12	1.67377e-12	3507/28434/28423/28452/3503/28442/28426/28424/28400/28395/28392/28388/3514/3542/28834/406991	16
GO:0050867	GO:0050867	positive regulation of cell activation	16/63	384/18493	1.31908e-13	2.88275e-12	2.67288e-12	3507/28434/28423/28452/3503/28442/28426/28424/28400/28395/28392/28388/3514/3542/28834/406991	16
GO:0019731	GO:0019731	antibacterial humoral response	3/63	47/18493	0.000549017	0.0117534	0.0108978	3507/8344/28912	3
GO:0019730	GO:0019730	antimicrobial humoral response	4/63	118/18493	0.000701854	0.0147249	0.0136529	2919/3507/8344/28912	4
