# Supplementary material for: Comprehensive Genomic Characterization of Tumor Microenvironment and Relevant Signature in Clear Cell Renal Cell Carcinoma
Source: Front Oncol. 2022 May 16;12:749119. doi: 10.3389/fonc.2022.749119 (PMC9149313; doi:10.3389/fonc.2022.749119)
Supplement: Supplementary file 11 [file Table_5.xlsx]

## Sheet: Sheet1
Table S5. Estimation of tumor purity and ploidy of the KIRC samples based on the ABSOLUTE software.
array	sample	call status	purity	ploidy	Genome doublings	delta	Coverage for 80% power	Cancer DNA fraction	Subclonal genome fraction	tau	E_CR
TCGA-6D-AA2E-01A-11D-A36W-01_seg.txt	TCGA-6D-AA2E-01A-11D-A36W-01_seg.txt	low purity	NA	NA	NA	NA	NA	NA	NA	NA	NA
TCGA-BP-4760-01A-02D-1417-01_seg.txt	TCGA-BP-4760-01A-02D-1417-01_seg.txt	low purity	NA	NA	NA	NA	NA	NA	NA	NA	NA
TCGA-B4-5844-01A-11D-1668-01_seg.txt	TCGA-B4-5844-01A-11D-1668-01_seg.txt	called	0.59	1.98	0	0.3	14	0.59	0	1.97856	0
TCGA-B0-5691-01A-11D-1530-01_seg.txt	TCGA-B0-5691-01A-11D-1530-01_seg.txt	called	0.45	2.01	0	0.22	18	0.45	0	1.99669	0
TCGA-A3-A6NJ-01A-12D-A33B-01_seg.txt	TCGA-A3-A6NJ-01A-12D-A33B-01_seg.txt	called	0.6	4	0	0.19	25	0.75	0.01	3.98413	0
TCGA-CZ-5989-01A-11D-1668-01_seg.txt	TCGA-CZ-5989-01A-11D-1668-01_seg.txt	called	0.46	1.97	0	0.23	18	0.45	0	1.95716	0
TCGA-GK-A6C7-01A-11D-A33B-01_seg.txt	TCGA-GK-A6C7-01A-11D-A33B-01_seg.txt	called	1	3.99	0	0.25	16	1	0	3.9749	0
TCGA-BP-5202-01A-02D-1423-01_seg.txt	TCGA-BP-5202-01A-02D-1423-01_seg.txt	called	0.58	4.03	0	0.18	26	0.73	0	3.99598	0
TCGA-BP-4801-01A-02D-1417-01_seg.txt	TCGA-BP-4801-01A-02D-1417-01_seg.txt	called	0.8	3.96	0	0.22	18	0.89	0	3.94902	0
TCGA-B0-5699-01A-11D-1530-01_seg.txt	TCGA-B0-5699-01A-11D-1530-01_seg.txt	called	0.71	1.95	0	0.36	11	0.7	0	1.94124	0
TCGA-B8-A54G-01A-11D-A25U-01_seg.txt	TCGA-B8-A54G-01A-11D-A25U-01_seg.txt	called	1	3.95	0	0.25	16	1	0	3.93535	0
TCGA-A3-A8OW-01A-11D-A36W-01_seg.txt	TCGA-A3-A8OW-01A-11D-A36W-01_seg.txt	called	0.54	2	0	0.27	15	0.54	0.03	1.98142	0
TCGA-B0-5812-01A-11D-1668-01_seg.txt	TCGA-B0-5812-01A-11D-1668-01_seg.txt	low purity	NA	NA	NA	NA	NA	NA	NA	NA	NA
TCGA-CW-5583-01A-02D-1530-01_seg.txt	TCGA-CW-5583-01A-02D-1530-01_seg.txt	called	0.57	2.02	0	0.28	14	0.57	0.03	2.00949	0
TCGA-CW-5581-01A-02D-1530-01_seg.txt	TCGA-CW-5581-01A-02D-1530-01_seg.txt	called	0.53	2.04	0	0.26	16	0.53	0	2.02409	0
TCGA-CJ-4916-01A-01D-1423-01_seg.txt	TCGA-CJ-4916-01A-01D-1423-01_seg.txt	called	0.65	3.99	0	0.2	21	0.79	0	3.99194	0
TCGA-BP-5186-01A-01D-1423-01_seg.txt	TCGA-BP-5186-01A-01D-1423-01_seg.txt	low purity	NA	NA	NA	NA	NA	NA	NA	NA	NA
TCGA-A3-3357-01A-02D-1417-01_seg.txt	TCGA-A3-3357-01A-02D-1417-01_seg.txt	called	1	3.99	0	0.25	16	1	0	3.9749	0
TCGA-CJ-5678-01A-11D-1530-01_seg.txt	TCGA-CJ-5678-01A-11D-1530-01_seg.txt	called	0.76	2.98	0	0.28	15	0.82	0	2.94924	0
TCGA-BP-5170-01A-01D-1423-01_seg.txt	TCGA-BP-5170-01A-01D-1423-01_seg.txt	called	0.48	2.03	0	0.24	17	0.48	0	2.02593	0
TCGA-BP-5199-01A-01D-1423-01_seg.txt	TCGA-BP-5199-01A-01D-1423-01_seg.txt	called	0.49	3.86	0	0.17	30	0.65	0	3.85441	0
TCGA-B8-A54F-01A-11D-A25U-01_seg.txt	TCGA-B8-A54F-01A-11D-A25U-01_seg.txt	called	0.53	3.99	0	0.17	28	0.69	0	3.93117	0
TCGA-MW-A4EC-01A-11D-A25U-01_seg.txt	TCGA-MW-A4EC-01A-11D-A25U-01_seg.txt	called	0.47	3.97	0	0.16	32	0.63	0	3.88827	0
TCGA-A3-A8OX-01A-11D-A36W-01_seg.txt	TCGA-A3-A8OX-01A-11D-A36W-01_seg.txt	called	0.65	4	0	0.2	21	0.79	0.09	3.99194	0
TCGA-BP-5182-01A-01D-1423-01_seg.txt	TCGA-BP-5182-01A-01D-1423-01_seg.txt	called	0.84	3.94	0	0.23	18	0.91	0	3.91842	0
TCGA-CZ-5466-01A-01D-1499-01_seg.txt	TCGA-CZ-5466-01A-01D-1499-01_seg.txt	called	0.53	4.16	0	0.17	30	0.7	0	4.1096	0
TCGA-CZ-4856-01A-02D-1423-01_seg.txt	TCGA-CZ-4856-01A-02D-1423-01_seg.txt	called	0.87	4.06	0	0.23	18	0.93	0	4.04479	0
TCGA-B8-A54D-01A-21D-A25U-01_seg.txt	TCGA-B8-A54D-01A-21D-A25U-01_seg.txt	called	0.43	3.88	0	0.15	34	0.59	0.03	3.82809	0
TCGA-DV-5569-01A-01D-1530-01_seg.txt	TCGA-DV-5569-01A-01D-1530-01_seg.txt	called	0.46	4.03	0	0.16	33	0.63	0.03	4.00669	0
TCGA-B8-5164-01A-01D-1417-01_seg.txt	TCGA-B8-5164-01A-01D-1417-01_seg.txt	called	0.62	3.87	0	0.2	21	0.76	0.05	3.84035	0
TCGA-CZ-5454-01A-01D-1499-01_seg.txt	TCGA-CZ-5454-01A-01D-1499-01_seg.txt	called	0.63	4.19	0	0.19	25	0.78	0	4.10226	0
TCGA-CJ-4918-01A-01D-1423-01_seg.txt	TCGA-CJ-4918-01A-01D-1423-01_seg.txt	low purity	NA	NA	NA	NA	NA	NA	NA	NA	NA
TCGA-A3-A6NL-01A-11D-A33B-01_seg.txt	TCGA-A3-A6NL-01A-11D-A33B-01_seg.txt	called	1	4.03	0	0.25	17	1	0	4.01485	0
TCGA-B8-5545-01A-01D-1668-01_seg.txt	TCGA-B8-5545-01A-01D-1668-01_seg.txt	low purity	NA	NA	NA	NA	NA	NA	NA	NA	NA
TCGA-B2-4101-01A-02D-1274-01_seg.txt	TCGA-B2-4101-01A-02D-1274-01_seg.txt	called	0.8	4.01	0	0.22	19	0.89	0	3.9887	0
TCGA-B4-5834-01A-11D-1668-01_seg.txt	TCGA-B4-5834-01A-11D-1668-01_seg.txt	called	0.58	2.02	0	0.29	14	0.58	0	2.0244	0
TCGA-B0-5692-01A-11D-1530-01_seg.txt	TCGA-B0-5692-01A-11D-1530-01_seg.txt	called	0.57	1.98	0	0.28	14	0.56	0	1.95459	0
TCGA-BP-5168-01A-01D-1417-01_seg.txt	TCGA-BP-5168-01A-01D-1417-01_seg.txt	low purity	NA	NA	NA	NA	NA	NA	NA	NA	NA
TCGA-CJ-5686-01A-11D-1668-01_seg.txt	TCGA-CJ-5686-01A-11D-1668-01_seg.txt	low purity	NA	NA	NA	NA	NA	NA	NA	NA	NA
TCGA-CZ-5455-01A-01D-1499-01_seg.txt	TCGA-CZ-5455-01A-01D-1499-01_seg.txt	called	1	3.94	0	0.25	16	1	0	3.93535	0
TCGA-MM-A84U-01A-11D-A36W-01_seg.txt	TCGA-MM-A84U-01A-11D-A36W-01_seg.txt	called	0.6	3.84	0	0.19	21	0.74	0.05	3.81483	0
TCGA-G6-A8L6-01A-11D-A36W-01_seg.txt	TCGA-G6-A8L6-01A-11D-A36W-01_seg.txt	low purity	NA	NA	NA	NA	NA	NA	NA	NA	NA
TCGA-CZ-4865-01A-02D-1499-01_seg.txt	TCGA-CZ-4865-01A-02D-1499-01_seg.txt	called	0.4	1.94	0	0.2	21	0.39	0.03	1.93168	0
TCGA-B8-5165-01A-01D-1417-01_seg.txt	TCGA-B8-5165-01A-01D-1417-01_seg.txt	called	0.35	1.98	0	0.18	28	0.35	0.05	1.99407	0
TCGA-BP-5189-01A-02D-1423-01_seg.txt	TCGA-BP-5189-01A-02D-1423-01_seg.txt	called	0.54	1.93	0	0.28	15	0.53	0	1.90622	0
TCGA-B0-4827-01A-02D-1417-01_seg.txt	TCGA-B0-4827-01A-02D-1417-01_seg.txt	called	0.59	3.94	0	0.19	25	0.74	0.05	3.931	0
TCGA-DV-5575-01A-01D-1530-01_seg.txt	TCGA-DV-5575-01A-01D-1530-01_seg.txt	called	1	3.91	0	0.26	16	1	0	3.89619	0
TCGA-B0-5701-01A-11D-1530-01_seg.txt	TCGA-B0-5701-01A-11D-1530-01_seg.txt	called	1	3.99	0	0.25	16	1	0	3.93535	0
TCGA-CJ-5680-01A-11D-1530-01_seg.txt	TCGA-CJ-5680-01A-11D-1530-01_seg.txt	called	0.51	3.76	0	0.18	28	0.66	0.05	3.68579	0
TCGA-B0-5711-01A-11D-1668-01_seg.txt	TCGA-B0-5711-01A-11D-1668-01_seg.txt	called	0.61	1.97	0	0.31	13	0.6	0.03	1.95262	0
TCGA-3Z-A93Z-01A-11D-A36W-01_seg.txt	TCGA-3Z-A93Z-01A-11D-A36W-01_seg.txt	called	0.62	4.11	0	0.19	25	0.77	0	4.09037	0
TCGA-G6-A5PC-01A-11D-A33B-01_seg.txt	TCGA-G6-A5PC-01A-11D-A33B-01_seg.txt	called	0.6	2.01	0	0.3	13	0.6	0.09	1.97225	0
TCGA-B0-4823-01A-02D-1417-01_seg.txt	TCGA-B0-4823-01A-02D-1417-01_seg.txt	low purity	NA	NA	NA	NA	NA	NA	NA	NA	NA
TCGA-B2-5635-01A-01D-A274-01_seg.txt	TCGA-B2-5635-01A-01D-A274-01_seg.txt	low purity	NA	NA	NA	NA	NA	NA	NA	NA	NA
TCGA-BP-5183-01A-01D-1423-01_seg.txt	TCGA-BP-5183-01A-01D-1423-01_seg.txt	called	0.89	2.86	0	0.32	13	0.92	0	2.848	0
TCGA-CJ-6031-01A-11D-1668-01_seg.txt	TCGA-CJ-6031-01A-11D-1668-01_seg.txt	low purity	NA	NA	NA	NA	NA	NA	NA	NA	NA
TCGA-B8-5550-01A-01D-1530-01_seg.txt	TCGA-B8-5550-01A-01D-1530-01_seg.txt	called	0.59	4.16	0	0.18	27	0.75	0	4.10546	0
TCGA-BP-4993-01A-02D-1417-01_seg.txt	TCGA-BP-4993-01A-02D-1417-01_seg.txt	low purity	NA	NA	NA	NA	NA	NA	NA	NA	NA
TCGA-BP-5176-01A-01D-1423-01_seg.txt	TCGA-BP-5176-01A-01D-1423-01_seg.txt	called	0.47	2	0	0.23	18	0.47	0.08	1.94152	0
TCGA-A3-3373-01A-02D-1417-01_seg.txt	TCGA-A3-3373-01A-02D-1417-01_seg.txt	called	1	3.86	0	0.26	16	1	0.05	3.81904	0
TCGA-BP-5190-01A-01D-1423-01_seg.txt	TCGA-BP-5190-01A-01D-1423-01_seg.txt	called	0.67	1.96	0	0.34	12	0.66	0.08	1.94349	0
TCGA-CJ-4903-01A-01D-1423-01_seg.txt	TCGA-CJ-4903-01A-01D-1423-01_seg.txt	called	0.49	3.09	0	0.19	22	0.59	0	3.04155	0
TCGA-BP-5187-01A-01D-1423-01_seg.txt	TCGA-BP-5187-01A-01D-1423-01_seg.txt	high non-clonal	0.5	1.99	0	0.25	16	0.5	0.2	1.96768	0
TCGA-B8-5162-01A-01D-1417-01_seg.txt	TCGA-B8-5162-01A-01D-1417-01_seg.txt	called	0.52	3.84	0	0.17	28	0.67	0.05	3.81722	0
TCGA-B0-5713-01A-11D-1668-01_seg.txt	TCGA-B0-5713-01A-11D-1668-01_seg.txt	called	0.43	4.11	0	0.15	35	0.6	0.16	4.05185	0
TCGA-B0-5104-01A-01D-1417-01_seg.txt	TCGA-B0-5104-01A-01D-1417-01_seg.txt	called	0.52	2	0	0.26	16	0.52	0.03	1.9859	0
TCGA-CJ-4905-01A-02D-1423-01_seg.txt	TCGA-CJ-4905-01A-02D-1423-01_seg.txt	called	0.55	2.05	0	0.27	15	0.55	0.02	2.0384	0
TCGA-DV-A4W0-01A-11D-A25U-01_seg.txt	TCGA-DV-A4W0-01A-11D-A25U-01_seg.txt	called	0.59	2.03	0	0.29	14	0.59	0.09	1.99844	0
TCGA-B0-5121-01A-02D-1417-01_seg.txt	TCGA-B0-5121-01A-02D-1417-01_seg.txt	called	0.58	1.97	0	0.29	14	0.57	0.03	1.9501	0
TCGA-B2-5633-01A-01D-A274-01_seg.txt	TCGA-B2-5633-01A-01D-A274-01_seg.txt	called	0.72	2.95	0	0.27	15	0.79	0.05	2.92788	0
TCGA-CZ-5467-01A-01D-1499-01_seg.txt	TCGA-CZ-5467-01A-01D-1499-01_seg.txt	called	0.66	2.04	0	0.32	12	0.66	0.03	2.0228	0
TCGA-CZ-5988-01A-11D-1668-01_seg.txt	TCGA-CZ-5988-01A-11D-1668-01_seg.txt	called	1	3.93	0	0.25	16	1	0	3.89619	0
TCGA-B0-5694-01A-11D-1530-01_seg.txt	TCGA-B0-5694-01A-11D-1530-01_seg.txt	called	0.55	2.01	0	0.28	15	0.55	0.03	1.97815	0
TCGA-B8-4621-01A-01D-1499-01_seg.txt	TCGA-B8-4621-01A-01D-1499-01_seg.txt	called	1	4.18	0	0.24	17	1	0	4.13712	0
TCGA-B0-5107-01A-01D-1417-01_seg.txt	TCGA-B0-5107-01A-01D-1417-01_seg.txt	called	0.57	1.91	0	0.29	14	0.56	0.1	1.86295	0
TCGA-B0-5115-01A-01D-1417-01_seg.txt	TCGA-B0-5115-01A-01D-1417-01_seg.txt	low purity	NA	NA	NA	NA	NA	NA	NA	NA	NA
TCGA-A3-A8OU-01A-11D-A36W-01_seg.txt	TCGA-A3-A8OU-01A-11D-A36W-01_seg.txt	high non-clonal	0.74	1.98	0	0.37	11	0.73	0.21	1.94505	0
TCGA-CJ-5675-01A-11D-1530-01_seg.txt	TCGA-CJ-5675-01A-11D-1530-01_seg.txt	called	0.54	2.01	0	0.27	15	0.55	0.04	1.9617	0
TCGA-B8-A54J-01A-11D-A33B-01_seg.txt	TCGA-B8-A54J-01A-11D-A33B-01_seg.txt	called	0.98	4.01	0	0.25	17	0.99	0.09	4.01465	0
TCGA-CZ-5459-01A-01D-1499-01_seg.txt	TCGA-CZ-5459-01A-01D-1499-01_seg.txt	called	0.66	1.93	0	0.34	12	0.65	0.1	1.93328	0
TCGA-B0-5705-01A-11D-1530-01_seg.txt	TCGA-B0-5705-01A-11D-1530-01_seg.txt	called	0.48	4.1	0	0.16	32	0.65	0.05	4.05203	0
TCGA-CJ-4907-01A-01D-1423-01_seg.txt	TCGA-CJ-4907-01A-01D-1423-01_seg.txt	called	0.35	3.55	0	0.14	38	0.49	0.05	3.51363	0
TCGA-DV-5574-01A-01D-1530-01_seg.txt	TCGA-DV-5574-01A-01D-1530-01_seg.txt	high non-clonal	0.68	2.05	0	0.33	12	0.68	0.38	2.04283	0
TCGA-A3-3370-01A-02D-1417-01_seg.txt	TCGA-A3-3370-01A-02D-1417-01_seg.txt	called	0.6	3.96	0	0.19	24	0.75	0	3.94448	0
TCGA-CZ-5458-01A-01D-1499-01_seg.txt	TCGA-CZ-5458-01A-01D-1499-01_seg.txt	called	0.49	1.96	0	0.25	17	0.48	0.05	1.9465	0
TCGA-CZ-5985-01A-11D-1668-01_seg.txt	TCGA-CZ-5985-01A-11D-1668-01_seg.txt	called	0.81	2.83	0	0.3	13	0.86	0.08	2.79876	0
TCGA-BP-5184-01A-01D-1423-01_seg.txt	TCGA-BP-5184-01A-01D-1423-01_seg.txt	low purity	NA	NA	NA	NA	NA	NA	NA	NA	NA
TCGA-CJ-4869-01A-02D-1423-01_seg.txt	TCGA-CJ-4869-01A-02D-1423-01_seg.txt	called	0.67	3.91	0	0.2	20	0.8	0.06	3.88396	0
TCGA-MM-A563-01A-11D-A25U-01_seg.txt	TCGA-MM-A563-01A-11D-A25U-01_seg.txt	called	0.77	2.78	0	0.3	14	0.82	0.05	2.7225	0
TCGA-CW-5587-01A-01D-1530-01_seg.txt	TCGA-CW-5587-01A-01D-1530-01_seg.txt	called	0.83	4.12	0	0.22	19	0.91	0	4.07834	0
TCGA-B0-5113-01A-01D-1417-01_seg.txt	TCGA-B0-5113-01A-01D-1417-01_seg.txt	called	0.44	3.28	0	0.17	29	0.56	0	3.25496	0
TCGA-CJ-4908-01A-01D-1423-01_seg.txt	TCGA-CJ-4908-01A-01D-1423-01_seg.txt	called	0.98	4	0	0.25	17	0.99	0.1	3.9747	0
TCGA-BP-5194-01A-02D-1423-01_seg.txt	TCGA-BP-5194-01A-02D-1423-01_seg.txt	called	0.47	3.98	0	0.16	31	0.64	0.02	3.94999	0
TCGA-B0-5096-01A-01D-1417-01_seg.txt	TCGA-B0-5096-01A-01D-1417-01_seg.txt	called	0.64	4.04	0	0.19	21	0.78	0.04	3.98102	0
TCGA-B0-5710-01A-11D-1668-01_seg.txt	TCGA-B0-5710-01A-11D-1668-01_seg.txt	called	0.87	4.01	0	0.23	18	0.93	0.11	3.9647	0
TCGA-BP-5177-01A-01D-1423-01_seg.txt	TCGA-BP-5177-01A-01D-1423-01_seg.txt	called	0.57	2.17	0	0.27	15	0.59	0	2.16489	0
TCGA-BP-5196-01A-01D-1423-01_seg.txt	TCGA-BP-5196-01A-01D-1423-01_seg.txt	called	0.48	3.64	0	0.17	29	0.62	0.02	3.56785	0
TCGA-EU-5906-01A-11D-1668-01_seg.txt	TCGA-EU-5906-01A-11D-1668-01_seg.txt	called	0.34	3.98	0	0.13	42	0.5	0	3.96241	0
TCGA-CZ-4864-01A-01D-1499-01_seg.txt	TCGA-CZ-4864-01A-01D-1499-01_seg.txt	low purity	NA	NA	NA	NA	NA	NA	NA	NA	NA
TCGA-BP-4782-01A-02D-1417-01_seg.txt	TCGA-BP-4782-01A-02D-1417-01_seg.txt	called	0.77	4.05	0	0.21	19	0.87	0.05	4.01781	0
TCGA-A3-A8CQ-01A-11D-A36W-01_seg.txt	TCGA-A3-A8CQ-01A-11D-A36W-01_seg.txt	called	0.52	2.07	0	0.26	16	0.53	0.15	2.00586	0
TCGA-B0-5106-01A-01D-1417-01_seg.txt	TCGA-B0-5106-01A-01D-1417-01_seg.txt	called	0.88	4.1	0	0.23	18	0.94	0	4.08828	0
TCGA-B0-5120-01A-01D-1417-01_seg.txt	TCGA-B0-5120-01A-01D-1417-01_seg.txt	called	0.46	1.94	0	0.23	18	0.45	0.05	1.9184	0
TCGA-B8-5163-01A-01D-1417-01_seg.txt	TCGA-B8-5163-01A-01D-1417-01_seg.txt	called	0.38	3.12	0	0.16	33	0.49	0	2.92993	0
TCGA-A3-3376-01A-02D-1417-01_seg.txt	TCGA-A3-3376-01A-02D-1417-01_seg.txt	called	0.52	4	0	0.17	29	0.68	0.07	3.99218	0
TCGA-B0-5709-01A-11D-1530-01_seg.txt	TCGA-B0-5709-01A-11D-1530-01_seg.txt	called	0.49	3.92	0	0.17	30	0.65	0.1	3.93227	0
TCGA-B0-5400-01A-01D-1499-01_seg.txt	TCGA-B0-5400-01A-01D-1499-01_seg.txt	high non-clonal	0.75	2	0	0.38	11	0.75	0.22	1.99834	0
TCGA-CJ-5682-01A-11D-1530-01_seg.txt	TCGA-CJ-5682-01A-11D-1530-01_seg.txt	called	0.56	3.26	0	0.21	20	0.68	0	3.18841	0
TCGA-CZ-5452-01A-01D-1499-01_seg.txt	TCGA-CZ-5452-01A-01D-1499-01_seg.txt	high non-clonal	0.81	2	0	0.41	10	0.81	0.34	1.97246	0
TCGA-CW-6097-01A-11D-1668-01_seg.txt	TCGA-CW-6097-01A-11D-1668-01_seg.txt	high non-clonal	1	2	0	0.5	8	1	0.4	1.97388	0
TCGA-BP-5195-01A-02D-1423-01_seg.txt	TCGA-BP-5195-01A-02D-1423-01_seg.txt	low purity	NA	NA	NA	NA	NA	NA	NA	NA	NA
TCGA-DV-5566-01A-01D-1530-01_seg.txt	TCGA-DV-5566-01A-01D-1530-01_seg.txt	called	0.61	1.92	0	0.31	13	0.6	0.06	1.91396	0
TCGA-G6-A8L7-01A-11D-A36W-01_seg.txt	TCGA-G6-A8L7-01A-11D-A36W-01_seg.txt	called	0.69	2.88	0	0.26	15	0.76	0.05	2.845	0
TCGA-A3-3387-01A-01D-1530-01_seg.txt	TCGA-A3-3387-01A-01D-1530-01_seg.txt	high non-clonal	0.52	2.01	0	0.26	16	0.52	0.28	2.00586	0
TCGA-EU-5905-01A-11D-1668-01_seg.txt	TCGA-EU-5905-01A-11D-1668-01_seg.txt	called	0.82	3.71	0	0.24	17	0.89	0.06	3.60913	0
TCGA-B0-5698-01A-11D-1668-01_seg.txt	TCGA-B0-5698-01A-11D-1668-01_seg.txt	called	0.68	2.05	0	0.33	12	0.69	0.03	2.00238	0
TCGA-B0-4842-01A-02D-1417-01_seg.txt	TCGA-B0-4842-01A-02D-1417-01_seg.txt	called	0.5	3.93	0	0.17	30	0.66	0.03	3.87476	0
TCGA-CZ-5462-01A-01D-1499-01_seg.txt	TCGA-CZ-5462-01A-01D-1499-01_seg.txt	called	0.79	3.87	0	0.23	18	0.88	0.07	3.82733	0
TCGA-AK-3453-01A-02D-1274-01_seg.txt	TCGA-AK-3453-01A-02D-1274-01_seg.txt	called	0.62	2.79	0	0.25	16	0.7	0.05	2.68837	0
TCGA-B0-5092-01A-01D-1417-01_seg.txt	TCGA-B0-5092-01A-01D-1417-01_seg.txt	high non-clonal	0.51	4	0	0.17	30	0.67	0.22	3.973	0
TCGA-B8-A8YJ-01A-13D-A38W-01_seg.txt	TCGA-B8-A8YJ-01A-13D-A38W-01_seg.txt	low purity	NA	NA	NA	NA	NA	NA	NA	NA	NA
TCGA-CW-5580-01A-01D-1668-01_seg.txt	TCGA-CW-5580-01A-01D-1668-01_seg.txt	called	0.79	3.86	0	0.23	18	0.88	0.16	3.82733	0
TCGA-BP-5181-01A-01D-1423-01_seg.txt	TCGA-BP-5181-01A-01D-1423-01_seg.txt	called	0.51	3.89	0	0.17	29	0.67	0	3.85558	0
TCGA-B8-4622-01A-02D-1549-01_seg.txt	TCGA-B8-4622-01A-02D-1549-01_seg.txt	called	0.83	4.05	0	0.22	18	0.91	0.07	3.99758	0
TCGA-CW-5589-01A-01D-1530-01_seg.txt	TCGA-CW-5589-01A-01D-1530-01_seg.txt	called	0.6	2	0	0.3	13	0.6	0	1.97225	0
TCGA-CZ-4863-01A-01D-1499-01_seg.txt	TCGA-CZ-4863-01A-01D-1499-01_seg.txt	high non-clonal	0.75	2	0	0.38	11	0.75	0.34	1.95877	0
TCGA-CW-6087-01A-11D-1668-01_seg.txt	TCGA-CW-6087-01A-11D-1668-01_seg.txt	called	0.34	4.11	0	0.12	43	0.51	0.07	4.08228	0
TCGA-A3-3358-01A-01D-1530-01_seg.txt	TCGA-A3-3358-01A-01D-1530-01_seg.txt	called	0.67	3.15	0	0.24	17	0.76	0.12	3.08195	0
TCGA-CJ-4902-01A-01D-1423-01_seg.txt	TCGA-CJ-4902-01A-01D-1423-01_seg.txt	called	0.7	3.97	0	0.21	20	0.82	0.03	3.94145	0
TCGA-CJ-4912-01A-01D-1423-01_seg.txt	TCGA-CJ-4912-01A-01D-1423-01_seg.txt	called	0.64	2.16	0	0.3	13	0.65	0.03	2.11534	0
TCGA-BP-5200-01A-01D-1423-01_seg.txt	TCGA-BP-5200-01A-01D-1423-01_seg.txt	called	0.47	3.33	0	0.18	27	0.6	0	3.31738	0
TCGA-CJ-5684-01A-11D-1530-01_seg.txt	TCGA-CJ-5684-01A-11D-1530-01_seg.txt	called	0.58	2.04	0	0.29	14	0.59	0.16	2.0593	0
TCGA-B0-5693-01A-11D-1530-01_seg.txt	TCGA-B0-5693-01A-11D-1530-01_seg.txt	called	0.67	2.03	0	0.33	12	0.67	0.02	2.01279	0
TCGA-A3-A6NI-01A-11D-A33B-01_seg.txt	TCGA-A3-A6NI-01A-11D-A33B-01_seg.txt	called	0.67	9.06	0	0.1	54	0.9	0	9.06698	0
TCGA-MM-A564-01A-11D-A25U-01_seg.txt	TCGA-MM-A564-01A-11D-A25U-01_seg.txt	high non-clonal	0.85	4.08	0	0.23	18	0.92	0.22	4.04151	0
TCGA-B0-5399-01A-01D-1499-01_seg.txt	TCGA-B0-5399-01A-01D-1499-01_seg.txt	called	0.55	1.93	0	0.28	14	0.54	0.01	1.90373	0
TCGA-BP-5169-01A-01D-1423-01_seg.txt	TCGA-BP-5169-01A-01D-1423-01_seg.txt	high non-clonal	0.48	3.83	0	0.17	30	0.64	0.27	3.83325	0
TCGA-B8-A54H-01A-11D-A33B-01_seg.txt	TCGA-B8-A54H-01A-11D-A33B-01_seg.txt	called	1	3.98	0	0.25	16	1	0	3.89619	0
TCGA-DV-5573-01A-01D-1530-01_seg.txt	TCGA-DV-5573-01A-01D-1530-01_seg.txt	called	0.89	4	0	0.24	17	0.94	0.02	3.96745	0
TCGA-B8-A54I-01A-21D-A33B-01_seg.txt	TCGA-B8-A54I-01A-21D-A33B-01_seg.txt	called	0.42	3.45	0	0.16	32	0.55	0.06	3.39452	0
TCGA-BP-5198-01A-01D-1423-01_seg.txt	TCGA-BP-5198-01A-01D-1423-01_seg.txt	called	0.44	2.94	0	0.18	26	0.53	0.02	2.90119	0
TCGA-BP-5010-01A-02D-1417-01_seg.txt	TCGA-BP-5010-01A-02D-1417-01_seg.txt	called	0.57	3.9	0	0.18	26	0.72	0.06	3.90203	0
TCGA-B0-5102-01A-01D-1417-01_seg.txt	TCGA-B0-5102-01A-01D-1417-01_seg.txt	called	0.54	3.1	0	0.21	20	0.65	0.01	3.01534	0
TCGA-B0-5690-01A-11D-1530-01_seg.txt	TCGA-B0-5690-01A-11D-1530-01_seg.txt	called	0.92	4.03	0	0.24	17	0.96	0.02	4.01155	0
TCGA-CJ-5676-01A-11D-1530-01_seg.txt	TCGA-CJ-5676-01A-11D-1530-01_seg.txt	high non-clonal	0.96	2.07	0	0.47	8	0.96	0.62	2.03232	0
TCGA-B0-5100-01A-01D-1417-01_seg.txt	TCGA-B0-5100-01A-01D-1417-01_seg.txt	called	0.71	3.95	0	0.21	20	0.83	0.06	3.91052	0
TCGA-CJ-6027-01A-11D-1668-01_seg.txt	TCGA-CJ-6027-01A-11D-1668-01_seg.txt	high non-clonal	0.81	2.75	0	0.31	13	0.85	0.26	2.73869	0
TCGA-CJ-6032-01A-11D-1668-01_seg.txt	TCGA-CJ-6032-01A-11D-1668-01_seg.txt	called	0.51	1.98	0	0.25	16	0.5	0.14	1.9481	0
TCGA-B0-5094-01A-01D-1417-01_seg.txt	TCGA-B0-5094-01A-01D-1417-01_seg.txt	called	0.4	4.04	0	0.14	37	0.57	0.02	3.8969	0
TCGA-CJ-5677-01A-11D-1530-01_seg.txt	TCGA-CJ-5677-01A-11D-1530-01_seg.txt	high non-clonal	0.55	1.87	0	0.28	14	0.53	0.25	1.79692	0
TCGA-B4-5838-01A-11D-1668-01_seg.txt	TCGA-B4-5838-01A-11D-1668-01_seg.txt	called	0.38	3.45	0	0.15	35	0.51	0.08	3.40981	0
TCGA-CZ-5463-01A-01D-1499-01_seg.txt	TCGA-CZ-5463-01A-01D-1499-01_seg.txt	called	0.72	1.92	0	0.37	11	0.71	0.01	1.84656	0
TCGA-CJ-6033-01A-11D-1668-01_seg.txt	TCGA-CJ-6033-01A-11D-1668-01_seg.txt	called	0.42	3.92	0	0.15	35	0.58	0.01	3.83923	0
TCGA-CJ-4904-01A-02D-1423-01_seg.txt	TCGA-CJ-4904-01A-02D-1423-01_seg.txt	low purity	NA	NA	NA	NA	NA	NA	NA	NA	NA
TCGA-CZ-5470-01A-01D-1499-01_seg.txt	TCGA-CZ-5470-01A-01D-1499-01_seg.txt	called	0.41	3.94	0	0.15	36	0.58	0.04	3.84926	0
TCGA-DV-5565-01A-01D-1530-01_seg.txt	TCGA-DV-5565-01A-01D-1530-01_seg.txt	called	0.72	1.92	0	0.37	11	0.71	0.01	1.89176	0
TCGA-B2-A4SR-01A-11D-A25U-01_seg.txt	TCGA-B2-A4SR-01A-11D-A25U-01_seg.txt	called	0.57	1.94	0	0.29	14	0.56	0.04	1.91589	0
TCGA-BP-5173-01A-01D-1423-01_seg.txt	TCGA-BP-5173-01A-01D-1423-01_seg.txt	called	0.48	3.2	0	0.19	25	0.59	0.12	3.0504	0
TCGA-BP-5180-01A-01D-1423-01_seg.txt	TCGA-BP-5180-01A-01D-1423-01_seg.txt	called	0.76	1.78	0	0.41	10	0.74	0.06	1.72511	0
TCGA-CZ-5986-01A-11D-1668-01_seg.txt	TCGA-CZ-5986-01A-11D-1668-01_seg.txt	called	0.65	1.94	0	0.33	12	0.64	0.02	1.92267	0
TCGA-DV-A4VX-01A-11D-A25U-01_seg.txt	TCGA-DV-A4VX-01A-11D-A25U-01_seg.txt	called	1	3.3	0	0.3	13	1	0.05	3.25437	0
TCGA-B0-5108-01A-01D-1417-01_seg.txt	TCGA-B0-5108-01A-01D-1417-01_seg.txt	called	0.6	3.98	0	0.19	24	0.75	0.08	3.94448	0
TCGA-A3-A6NN-01A-12D-A33B-01_seg.txt	TCGA-A3-A6NN-01A-12D-A33B-01_seg.txt	called	0.59	1.93	0	0.3	13	0.58	0.12	1.88754	0
TCGA-CW-6093-01A-11D-1668-01_seg.txt	TCGA-CW-6093-01A-11D-1668-01_seg.txt	low purity	NA	NA	NA	NA	NA	NA	NA	NA	NA
TCGA-CZ-5461-01A-01D-1499-01_seg.txt	TCGA-CZ-5461-01A-01D-1499-01_seg.txt	called	0.3	4.04	0	0.12	46	0.47	0.16	3.94903	0
TCGA-CZ-4853-01A-01D-1423-01_seg.txt	TCGA-CZ-4853-01A-01D-1423-01_seg.txt	called	0.75	1.95	0	0.38	10	0.74	0.04	1.91343	0
TCGA-B0-5095-01A-01D-1417-01_seg.txt	TCGA-B0-5095-01A-01D-1417-01_seg.txt	called	0.51	3.91	0	0.17	29	0.67	0.2	3.85558	0
TCGA-CZ-5457-01A-01D-1499-01_seg.txt	TCGA-CZ-5457-01A-01D-1499-01_seg.txt	called	0.48	2.82	0	0.2	21	0.57	0.01	2.71878	0
TCGA-B8-5159-01A-01D-1417-01_seg.txt	TCGA-B8-5159-01A-01D-1417-01_seg.txt	called	0.66	2.12	0	0.32	13	0.67	0.01	2.07409	0
TCGA-CJ-4920-01A-01D-1423-01_seg.txt	TCGA-CJ-4920-01A-01D-1423-01_seg.txt	high non-clonal	0.72	1.98	0	0.36	11	0.72	0.27	1.97683	0
TCGA-CZ-5465-01A-01D-1499-01_seg.txt	TCGA-CZ-5465-01A-01D-1499-01_seg.txt	high non-clonal	0.82	1.79	0	0.45	9	0.8	0.5	1.76272	0
TCGA-B8-5553-01A-01D-1530-01_seg.txt	TCGA-B8-5553-01A-01D-1530-01_seg.txt	called	0.77	3.96	0	0.22	19	0.87	0.01	3.93826	0
TCGA-CW-5588-01A-01D-1530-01_seg.txt	TCGA-CW-5588-01A-01D-1530-01_seg.txt	called	0.37	3.73	0	0.14	37	0.53	0.16	3.61855	0
TCGA-BP-5178-01A-01D-1423-01_seg.txt	TCGA-BP-5178-01A-01D-1423-01_seg.txt	called	0.39	3.13	0	0.16	32	0.5	0.18	3.0546	0
TCGA-B8-5549-01A-01D-1530-01_seg.txt	TCGA-B8-5549-01A-01D-1530-01_seg.txt	called	0.54	3.38	0	0.2	21	0.66	0.04	3.36856	0
TCGA-B2-5639-01A-01D-1530-01_seg.txt	TCGA-B2-5639-01A-01D-1530-01_seg.txt	called	0.57	2.03	0	0.28	14	0.58	0.03	1.9895	0
TCGA-B2-5641-01A-01D-1530-01_seg.txt	TCGA-B2-5641-01A-01D-1530-01_seg.txt	called	0.29	3.62	0	0.12	46	0.42	0.03	3.56976	0
TCGA-B0-5703-01A-11D-1530-01_seg.txt	TCGA-B0-5703-01A-11D-1530-01_seg.txt	called	0.47	3.88	0	0.16	31	0.64	0.02	3.77336	0
TCGA-DV-5568-01A-01D-1530-01_seg.txt	TCGA-DV-5568-01A-01D-1530-01_seg.txt	called	0.53	1.99	0	0.26	15	0.53	0.12	1.94658	0
TCGA-B0-5697-01A-11D-1530-01_seg.txt	TCGA-B0-5697-01A-11D-1530-01_seg.txt	called	0.67	4.03	0	0.2	21	0.8	0.05	4.00225	0
TCGA-B8-5158-01A-01D-1417-01_seg.txt	TCGA-B8-5158-01A-01D-1417-01_seg.txt	high non-clonal	0.49	3.81	0	0.17	29	0.65	0.26	3.85441	0
TCGA-B0-4945-01A-01D-1417-01_seg.txt	TCGA-B0-4945-01A-01D-1417-01_seg.txt	called	0.73	3.89	0	0.22	19	0.84	0.03	3.87927	0
TCGA-B0-5706-01A-11D-1530-01_seg.txt	TCGA-B0-5706-01A-11D-1530-01_seg.txt	called	0.67	3.94	0	0.2	20	0.8	0.02	3.923	0
TCGA-CJ-5689-01A-11D-1530-01_seg.txt	TCGA-CJ-5689-01A-11D-1530-01_seg.txt	high non-clonal	1	2	0	0.5	8	1	0.27	1.91554	0
TCGA-CW-6090-01A-11D-1668-01_seg.txt	TCGA-CW-6090-01A-11D-1668-01_seg.txt	called	0.45	3.59	0	0.17	30	0.6	0.02	3.59367	0
TCGA-CZ-5468-01A-01D-1499-01_seg.txt	TCGA-CZ-5468-01A-01D-1499-01_seg.txt	high non-clonal	0.41	3.29	0	0.16	32	0.53	0.29	3.17743	0
TCGA-CZ-4866-01A-01D-1499-01_seg.txt	TCGA-CZ-4866-01A-01D-1499-01_seg.txt	called	0.51	3.37	0	0.19	24	0.64	0.14	3.36596	0
TCGA-BP-4795-01A-02D-1417-01_seg.txt	TCGA-BP-4795-01A-02D-1417-01_seg.txt	called	0.51	2.98	0	0.21	20	0.61	0.04	2.96152	0
TCGA-CJ-6030-01A-11D-1668-01_seg.txt	TCGA-CJ-6030-01A-11D-1668-01_seg.txt	called	0.96	3.82	0	0.26	16	0.98	0.06	3.78028	0
TCGA-B4-5835-01A-11D-1668-01_seg.txt	TCGA-B4-5835-01A-11D-1668-01_seg.txt	called	0.56	1.93	0	0.29	14	0.55	0.1	1.82908	0
TCGA-CJ-4882-01A-02D-1423-01_seg.txt	TCGA-CJ-4882-01A-02D-1423-01_seg.txt	called	0.45	3.92	0	0.16	33	0.61	0.04	3.84089	0
TCGA-B0-5109-01A-02D-1417-01_seg.txt	TCGA-B0-5109-01A-02D-1417-01_seg.txt	high non-clonal	0.55	3.43	0	0.2	21	0.68	0.21	3.4361	0
TCGA-B8-A54E-01A-11D-A25U-01_seg.txt	TCGA-B8-A54E-01A-11D-A25U-01_seg.txt	called	0.45	4.07	0	0.15	34	0.62	0.03	4.06317	0
TCGA-B0-5696-01A-11D-1530-01_seg.txt	TCGA-B0-5696-01A-11D-1530-01_seg.txt	called	0.49	4.12	0	0.16	32	0.66	0.03	4.11437	0
TCGA-B0-5402-01A-01D-1499-01_seg.txt	TCGA-B0-5402-01A-01D-1499-01_seg.txt	called	0.6	1.87	0	0.31	13	0.58	0.19	1.80017	0
TCGA-CZ-5456-01A-01D-1499-01_seg.txt	TCGA-CZ-5456-01A-01D-1499-01_seg.txt	called	0.38	3.51	0	0.15	35	0.52	0.16	3.47667	0
TCGA-CZ-5984-01A-11D-1668-01_seg.txt	TCGA-CZ-5984-01A-11D-1668-01_seg.txt	called	0.48	3.11	0	0.19	24	0.59	0.06	3.02005	0
TCGA-CJ-5672-01A-11D-1530-01_seg.txt	TCGA-CJ-5672-01A-11D-1530-01_seg.txt	called	0.37	4.14	0	0.13	40	0.55	0.08	3.99009	0
TCGA-B0-5097-01A-01D-1417-01_seg.txt	TCGA-B0-5097-01A-01D-1417-01_seg.txt	low purity	NA	NA	NA	NA	NA	NA	NA	NA	NA
TCGA-CJ-4901-01A-01D-1423-01_seg.txt	TCGA-CJ-4901-01A-01D-1423-01_seg.txt	called	0.43	3.62	0	0.16	32	0.57	0.19	3.55332	0
TCGA-B0-5702-01A-11D-1530-01_seg.txt	TCGA-B0-5702-01A-11D-1530-01_seg.txt	low purity	NA	NA	NA	NA	NA	NA	NA	NA	NA
TCGA-CZ-5987-01A-11D-1668-01_seg.txt	TCGA-CZ-5987-01A-11D-1668-01_seg.txt	called	0.64	1.84	0	0.34	12	0.62	0.07	1.8257	0
TCGA-B0-4700-01A-02D-1530-01_seg.txt	TCGA-B0-4700-01A-02D-1530-01_seg.txt	low purity	NA	NA	NA	NA	NA	NA	NA	NA	NA
TCGA-CJ-6028-01A-11D-1668-01_seg.txt	TCGA-CJ-6028-01A-11D-1668-01_seg.txt	called	0.28	3.54	0	0.11	47	0.4	0.01	3.46846	0
TCGA-B8-5551-01A-01D-1530-01_seg.txt	TCGA-B8-5551-01A-01D-1530-01_seg.txt	high non-clonal	0.61	2	0	0.31	13	0.61	0.47	2.07916	0
TCGA-CZ-5460-01A-01D-1499-01_seg.txt	TCGA-CZ-5460-01A-01D-1499-01_seg.txt	called	0.46	3.47	0	0.17	29	0.6	0.11	3.48746	0
TCGA-BP-5201-01A-01D-1423-01_seg.txt	TCGA-BP-5201-01A-01D-1423-01_seg.txt	high non-clonal	0.58	3.63	0	0.2	21	0.71	0.24	3.552	0
TCGA-BP-4770-01A-01D-1499-01_seg.txt	TCGA-BP-4770-01A-01D-1499-01_seg.txt	called	0.74	2.71	0	0.29	14	0.79	0.18	2.70277	0
TCGA-CJ-5671-01A-11D-1530-01_seg.txt	TCGA-CJ-5671-01A-11D-1530-01_seg.txt	high non-clonal	0.73	2	0	0.36	11	0.73	0.48	2.00429	0
TCGA-BP-5175-01A-01D-1423-01_seg.txt	TCGA-BP-5175-01A-01D-1423-01_seg.txt	high non-clonal	0.63	3.99	0	0.19	21	0.77	0.33	3.96948	0
