# Supplementary material for: Comprehensive Genomic Characterization of Tumor Microenvironment and Relevant Signature in Clear Cell Renal Cell Carcinoma
Source: Front Oncol. 2022 May 16;12:749119. doi: 10.3389/fonc.2022.749119 (PMC9149313; doi:10.3389/fonc.2022.749119)
Supplement: Supplementary file 12 [file Table_6.xlsx]

## Sheet: DEmiRNAs
	logFC	AveExpr	t	P.Value	adj.P.Val	B
hsa-mir-150	0.802148	8.52581	5.76153	2.9669e-08	5.58073e-05	6.03155
hsa-mir-21	0.510205	17.4476	5.19477	4.86781e-07	0.000315088	3.30559
hsa-mir-29b-1	0.494859	8.11568	5.18808	5.02533e-07	0.000315088	3.27466
hsa-mir-223	0.578192	6.84355	4.8962	1.95662e-06	0.000920101	1.95692
hsa-mir-3926-2	0.313495	0.382628	4.7532	3.72988e-06	0.00121098	1.33338
hsa-mir-29b-2	0.435331	8.37044	4.74535	3.86279e-06	0.00121098	1.29958
hsa-mir-4772	0.475821	2.40663	4.67863	5.19253e-06	0.00130969	1.01415
hsa-mir-146b	0.856146	9.08902	4.66269	5.57018e-06	0.00130969	0.946457
hsa-mir-142	0.723844	11.4078	4.61058	6.99925e-06	0.00146284	0.726377
hsa-mir-5687	-0.297385	0.53789	-4.5863	7.77975e-06	0.00146337	0.624562
hsa-mir-204	-1.11263	7.79568	-4.53803	9.5884e-06	0.00163851	0.423377
hsa-mir-1293	0.529451	0.589049	4.51264	1.06956e-05	0.00163851	0.318267
hsa-mir-139	-0.701388	6.85054	-4.49933	1.13241e-05	0.00163851	0.263363
hsa-mir-29a	0.318511	12.1153	4.4371	1.47649e-05	0.00198377	0.00842467
hsa-mir-221	0.520797	6.15417	4.30092	2.61337e-05	0.00327717	-0.539192
hsa-mir-5571	0.133531	0.0613968	4.1458	4.92661e-05	0.00573786	-1.14549
hsa-mir-10b	-0.404064	17.1815	-4.13307	5.18574e-05	0.00573786	-1.19442
hsa-mir-5586	0.476626	1.89127	4.02948	7.83437e-05	0.00818691	-1.58776
hsa-mir-34c	0.588942	1.44627	3.91716	0.000121441	0.0120226	-2.00454
hsa-mir-22	0.282653	16.0159	3.80054	0.000189528	0.0178251	-2.42653
hsa-mir-31	1.00335	2.6084	3.74428	0.000234058	0.0209649	-2.62613
hsa-mir-222	0.464296	5.42293	3.72841	0.000248312	0.0212306	-2.68199
hsa-mir-3652	0.244971	0.476298	3.7055	0.000270327	0.0215607	-2.76221
hsa-mir-138-1	0.505293	0.687969	3.69793	0.000278007	0.0215607	-2.78865
hsa-mir-193b	0.610859	5.09461	3.68972	0.000286559	0.0215607	-2.81724
hsa-mir-9-2	1.11404	6.57104	3.67468	0.000302875	0.0219118	-2.86948
hsa-mir-30a	-0.347448	17.1254	-3.66081	0.000318696	0.0222025	-2.91749
hsa-mir-9-1	1.11398	6.54022	3.63453	0.000350837	0.0229989	-3.00804
hsa-mir-1228	0.318821	0.876029	3.62646	0.000361299	0.0229989	-3.03571
hsa-mir-502	-0.354755	3.49273	-3.6223	0.000366808	0.0229989	-3.04996
hsa-mir-205	0.930374	1.36129	3.60637	0.00038864	0.0235817	-3.10439
hsa-mir-1248	0.350911	0.833493	3.59045	0.000411685	0.0241343	-3.15859
hsa-mir-342	0.354604	7.28247	3.56693	0.000448089	0.0241343	-3.23826
hsa-mir-138-2	0.422696	0.611129	3.56647	0.000448823	0.0241343	-3.2398
hsa-mir-425	0.493873	6.40821	3.56632	0.000449069	0.0241343	-3.24032
hsa-mir-2114	0.477169	1.11401	3.55269	0.000471578	0.0241466	-3.28628
hsa-mir-499a	-0.245823	0.620604	-3.5423	0.000489428	0.0241466	-3.32118
hsa-mir-9-3	1.08073	6.56366	3.53735	0.000498168	0.0241466	-3.3378
hsa-let-7i	0.251789	9.05863	3.53596	0.000500648	0.0241466	-3.34246
hsa-mir-513c	0.140636	0.125453	3.43328	0.000719304	0.0338253	-3.68215
hsa-mir-4683	-0.186793	0.334108	-3.39405	0.000824342	0.0375832	-3.80959
hsa-mir-155	0.585518	8.95678	3.38888	0.000839177	0.0375832	-3.82625
hsa-mir-652	0.262616	4.16738	3.32562	0.00104251	0.0440547	-4.02869
hsa-mir-4491	0.106796	0.064431	3.32396	0.00104842	0.0440547	-4.03396
hsa-mir-6854	0.225501	0.438808	3.32242	0.00105394	0.0440547	-4.03885

## Sheet: DEmiRNAs_exp
Table S6. Differential analysis of miRNAs between two TMEscore groups.
	TCGA-3Z-A93Z-01A	TCGA-6D-AA2E-01A	TCGA-A3-3357-01A	TCGA-A3-3358-01A	TCGA-A3-3370-01A	TCGA-A3-3373-01A	TCGA-A3-3376-01A	TCGA-A3-3387-01A	TCGA-A3-A6NI-01A	TCGA-A3-A6NJ-01A	TCGA-A3-A6NL-01A	TCGA-A3-A6NN-01A	TCGA-A3-A8CQ-01A	TCGA-A3-A8OU-01A	TCGA-A3-A8OW-01A	TCGA-A3-A8OX-01A	TCGA-AK-3453-01A	TCGA-B0-4700-01A	TCGA-B0-4823-01A	TCGA-B0-4827-01A	TCGA-B0-4842-01A	TCGA-B0-4945-01A	TCGA-B0-5092-01A	TCGA-B0-5094-01A	TCGA-B0-5095-01A	TCGA-B0-5096-01A	TCGA-B0-5097-01A	TCGA-B0-5100-01A	TCGA-B0-5102-01A	TCGA-B0-5104-01A	TCGA-B0-5106-01A	TCGA-B0-5107-01A	TCGA-B0-5108-01A	TCGA-B0-5109-01A	TCGA-B0-5113-01A	TCGA-B0-5115-01A	TCGA-B0-5120-01A	TCGA-B0-5121-01A	TCGA-B0-5399-01A	TCGA-B0-5400-01A	TCGA-B0-5402-01A	TCGA-B0-5690-01A	TCGA-B0-5691-01A	TCGA-B0-5692-01A	TCGA-B0-5693-01A	TCGA-B0-5694-01A	TCGA-B0-5696-01A	TCGA-B0-5697-01A	TCGA-B0-5698-01A
hsa-mir-150	8.1782	9.48706	7.73875	9.62835	8.04791	7.54274	8.51403	8.6346	7.24179	9.94076	8.1408	8.72757	7.26483	7.73666	7.91072	10.491	6.19452	10.729	7.9899	8.15163	9.08898	8.41805	9.34569	6.82601	7.96758	6.91594	8.8273	6.47573	8.45974	6.87823	8.13667	7.02344	9.06556	8.87278	8.14123	7.76933	7.7652	7.9352	10.1756	9.27107	8.42295	8.89617	9.17804	9.84925	7.88401	8.5927	7.5314	9.00613	8.46071
hsa-mir-21	16.6885	16.6346	17.9521	17.4644	16.8475	17.3229	16.9667	17.4142	18.1011	17.0476	17.4938	17.5561	16.6628	17.6489	16.6822	17.3593	15.2793	18.2804	17.6384	18.1809	17.9675	16.8387	17.9495	18.4408	18.2316	18.3405	18.6777	17.5654	17.6857	16.3432	18.1454	17.9949	18.3279	18.2972	17.5759	16.6732	17.7222	16.8804	16.6826	18.1761	16.4464	15.6001	16.4811	17.3217	16.2347	17.3379	16.6212	17.1598	17.1658
hsa-mir-29b-1	8.11681	7.98195	8.41041	7.7285	8.66681	7.87664	8.34428	7.90259	6.85208	6.94511	6.68059	6.16373	6.67309	7.27302	7.42434	7.4844	6.96394	8.28914	8.92822	8.33328	9.04948	8.98948	9.40067	8.76495	8.55232	10.6483	8.35381	7.73848	8.52606	8.40545	8.36149	8.83013	9.31604	9.64139	9.0473	8.46746	8.30016	8.70902	7.81698	8.31482	8.40472	7.27423	7.56576	8.68058	7.9004	8.51021	7.56389	8.11675	8.30736
hsa-mir-223	6.82077	7.4806	6.33365	6.81897	6.72738	6.85361	7.13357	6.56204	7.09925	6.9839	6.61643	6.72498	6.57568	7.44725	6.23565	7.67091	4.74496	8.13005	6.80453	6.86534	9.04485	7.36609	6.86596	6.11024	7.11348	8.5731	8.45668	5.82324	7.17073	7.52839	7.70108	7.34112	9.43276	10.9328	6.98719	6.51857	7.83169	7.4637	5.82918	10.1624	5.82269	6.58631	6.72232	6.44421	5.8209	7.0412	5.56535	7.0414	7.20017
hsa-mir-3926-2	0.304585	0.19458	0	0	0	0	0.408461	1.63632	0.3854	0.291426	0	0	0	0	0.147445	0.570028	0.270284	0.59486	0.579718	1.69801	0.646744	0	0	0	0.528114	0.624689	0.643697	0.334714	0	0	0.564995	0	0.663431	0	1.17015	0.550938	0.437055	0	0.239711	0	1.19723	0	0	0	0	0.358741	0.303459	0	0
hsa-mir-29b-2	8.27517	8.19881	8.88276	7.94335	8.98556	8.21791	8.62821	8.16768	7.02317	7.32334	6.91516	6.59633	6.87765	7.63595	7.70366	7.90182	7.21902	8.50514	9.20341	8.64979	9.32992	9.33753	9.66717	8.94121	8.83105	10.6815	8.50214	7.90805	8.65493	8.76406	8.6381	9.06897	9.51335	9.73461	9.21452	8.85998	8.46381	8.97406	8.10438	8.55076	8.70806	7.5819	7.8237	8.86916	8.17903	8.75138	7.93071	8.33518	8.55457
hsa-mir-4772	1.71029	2.01157	2.14999	3.08496	0	2.51623	2.20162	2.31706	2.48371	2.19585	2.44946	2.81071	1.28896	1.80785	1.96546	2.54733	1.15139	3.83476	2.89322	3.3977	2.85239	1.70425	3.38943	1.49755	3.16298	1.05919	2.95381	0.834615	2.10837	1.49697	2.53451	1.90564	3.19753	5.12864	2.68217	2.49835	2.06507	2.86486	3.56625	4.08929	2.62573	2.5756	1.66538	2.73396	2.16044	3.36683	1.63548	2.41184	2.64688
hsa-mir-146b	8.05185	8.14537	9.64456	9.11319	9.75499	9.09789	9.03965	8.75684	8.45977	8.80888	9.54108	6.56612	8.6848	10.0991	7.44498	10.1679	6.80302	9.99957	11.5251	9.26941	10.2256	9.18465	9.18111	10.4326	10.3889	10.6103	10.5175	10.7576	11.242	8.75191	9.87521	10.4686	11.9277	10.9887	10.0345	8.77676	9.85752	8.59808	8.63379	9.69019	7.96147	7.41369	8.07319	9.57086	8.77191	10.6454	6.52458	9.02421	10.515
hsa-mir-142	8.89809	9.33344	12.456	12.2999	12.2368	11.0084	11.0543	11.1899	9.33449	10.0593	9.36707	9.36914	8.54641	9.27514	8.71505	10.5232	9.95356	13.3811	12.0478	12.3391	12.8148	11.5244	12.9111	11.3545	11.6055	11.8193	11.879	9.41146	11.4432	11.0468	12.0788	12.2581	13.0803	12.9371	12.0672	11.2317	11.1876	11.1543	12.0122	12.7097	11.0117	10.9803	10.9138	13.0404	10.3661	11.3808	10.2814	12.6137	11.3076
hsa-mir-5687	0.476922	0.19458	0	0.458659	0.996306	0	0.986816	1.63632	0.820121	1.08355	0.336257	0.322712	0.151911	0.209547	0	0.164964	0.270284	0.59486	0.579718	0.642592	0	0.928606	1.53396	0	0.528114	0	0	1.03175	0	0.934517	0.564995	0	0.663431	0	0	1.51609	1.27223	0.924335	0.784944	0.585611	0.896846	1.6169	0.876076	0.824427	0.470523	0.358741	0.767485	0	0
hsa-mir-204	9.49338	8.1276	8.21002	7.4203	8.97133	8.99676	7.82745	7.12384	9.14694	9.56617	8.52385	8.76712	9.71581	9.70454	9.87051	8.13043	7.84816	5.92382	8.25105	5.65476	7.28	8.7577	7.47526	6.20839	5.85857	3.91541	5.50538	4.18859	9.82418	9.03609	7.1096	4.37051	7.61044	3.96901	7.9478	9.38843	7.94582	9.69797	9.24573	7.75682	6.65808	8.98948	9.17679	10.4637	10.1007	6.31254	9.62085	9.13924	9.94556
hsa-mir-1293	0.210025	0	1.1017	0.806142	0.582501	0	0.408461	1.52327	0.3854	0	0.177904	0	0	0.209547	0	0.164964	0	3.11352	0	0.642592	0.646744	0	2.26051	0.685157	0	2.08789	1.08723	0	0	0	0.564995	0.543783	0	5.04375	0	0	0.437055	0.534963	0.239711	2.58658	0.517019	0	0	0	0	0	0	0.623108	0
hsa-mir-139	8.18132	7.95786	7.52648	7.25339	7.29186	7.72394	9.14515	6.89589	7.18068	8.88941	7.05557	8.09401	8.75137	7.98118	9.19674	7.48635	5.95216	6.49677	7.69164	5.94491	4.72538	8.4538	5.55861	4.8255	7.50617	5.75766	6.53387	5.40116	5.46128	7.52839	6.15925	3.58339	6.70516	5.8656	6.56645	7.56484	7.68313	7.81668	7.26604	5.39421	7.25058	8.07979	7.08566	6.4141	8.02737	6.68131	7.25231	6.90499	6.66445
hsa-mir-29a	12.6663	13.0956	12.1041	11.7626	11.7897	11.903	12.2058	11.9411	11.7204	11.4288	11.5905	11.5143	12.0973	12.3461	12.5391	12.2848	10.9883	12.5105	12.4495	11.6098	11.8712	12.5995	12.068	12.2138	12.1306	13.8213	12.09	11.7913	12.1566	11.4742	11.8343	12.2737	12.5591	12.4192	13.0304	11.8565	11.9185	11.562	11.8872	12.2291	12.1461	11.0273	12.1492	12.2429	12.1213	12.6581	11.2046	11.6422	12.0792
hsa-mir-221	6.84948	8.6494	5.04833	5.38525	5.50056	5.52936	6.25308	5.7661	6.08228	6.40843	5.73069	6.34372	6.0041	7.43948	5.86942	7.15838	5.01793	7.6143	6.73924	5.2278	6.10592	6.00541	7.10988	5.90603	6.68187	8.23198	6.17823	6.51745	5.64438	5.63668	5.84717	5.91917	6.84361	6.32727	5.75306	5.94146	6.12925	5.0388	5.46009	7.13636	5.37551	4.71256	5.9731	6.31048	5.0614	6.61222	5.30839	4.99054	5.77996
hsa-mir-5571	0	0	0	0	0	0	0	0	0	0	0	0	0	0	0	0.164964	0	0.59486	0	0.642592	0	0	0	0	0	0	0	0	0	0	0	0	0	0.736701	0	0	0	0	0	0	0	0	0	0	0	0	0	0	0
hsa-mir-10b	17.663	16.5187	15.6343	17.154	17.7331	17.4582	17.8362	16.9788	16.8139	17.4143	17.9483	17.9911	17.4166	16.6176	16.5812	16.8108	17.9649	16.5307	17.1085	16.7043	15.8266	17.385	16.3759	16.7089	16.9571	15.3056	16.719	17.8055	17.3887	17.5801	17.3681	15.4232	17.1932	17.5989	17.1131	17.832	17.437	17.6892	17.6662	16.7344	17.6606	18.4215	17.9688	17.365	17.7274	17.342	17.8773	17.4476	17.2469
hsa-mir-5586	1.60275	2.01157	1.44314	3.01988	1.99446	1.8866	1.85525	3.08707	1.90919	2.39318	1.43622	2.00294	0.917106	2.29517	0.810025	1.77516	0.667334	2.60958	1.98817	1.92814	3.48302	1.89154	2.05647	2.21638	2.65638	3.4977	2.12894	1.03175	2.31454	2.06673	0.564995	4.08938	1.97057	2.80679	1.96993	2.37444	0.772035	0	1.74409	2.70208	1.65763	0.86937	1.41725	2.4244	1.54994	2.79253	0	2.25741	3.41265
hsa-mir-34c	1.74443	0.784047	0	3.31938	1.58004	0	1.85525	1.26653	0.545308	0.741185	0.608766	0.586269	1.52991	0.700704	1.19615	1.82534	0.270284	4.61324	1.31247	0.642592	1.93665	2.34069	3.83497	0	3.08996	4.10905	1.42599	0.606209	0.733275	0.541639	1.54475	1.50139	2.34679	2.93802	2.93895	1.26009	1.46947	0.924335	0.928868	2.17144	0	0	1.73944	0.824427	0.470523	0.358741	0.953377	0.623108	0.524656
hsa-mir-22	16.062	17.0412	16.6684	16.0916	15.8396	16.3193	15.8012	16.0172	16.0422	16.4453	15.7312	15.9658	15.3959	15.9665	15.5867	16.3379	16.9395	16.7715	16.1345	16.5374	16.8055	16.5215	16.5584	16.1798	16.3239	16.3842	16.23	15.684	15.8601	15.8297	15.7646	15.1522	16.0792	15.7648	15.5883	15.6761	16.1397	15.4808	15.5344	16.8634	15.9518	15.2345	15.6859	15.6357	15.3515	15.8871	15.7223	16.4729	15.6738
hsa-mir-31	2.07468	0.657699	0	4.68378	0.582501	1.8866	0.726428	1.52327	3.67689	1.36005	1.69201	1.58757	1.78362	3.03403	0.403615	2.24953	0.86725	5.29552	4.30693	0	0.646744	2.68271	2.59824	3.78298	1.86879	3.19033	3.85757	4.86798	1.86775	1.49697	6.27986	0.937781	4.64025	6.30313	3.79912	1.26009	4.13999	2.95113	2.20637	4.08929	5.37551	0.86937	3.03285	1.0199	0.824746	2.60443	0.767485	4.86245	1.86059
hsa-mir-222	4.3472	6.15912	4.43492	5.30558	5.4685	5.27675	6.11003	4.92067	4.21783	4.53363	4.09949	4.66197	4.00912	5.6863	3.92638	4.89873	4.55318	7.15857	6.51576	4.94204	4.89952	5.6636	6.39943	5.56067	6.47519	7.79145	5.93473	5.73404	5.03543	5.36089	5.4484	5.30211	6.69706	5.96128	5.77518	5.30736	5.51044	4.8496	5.50097	6.34177	4.72404	4.54383	4.90227	5.4049	4.42206	6.13847	4.76655	4.69202	5.41502
hsa-mir-3652	0.108831	0.519213	0.653555	0	0	0	0	0	0.205531	0.741185	0.177904	0.322712	0.414808	0.209547	0.403615	0.164964	1.01094	1.01482	0.579718	0	0	0.537761	0	1.1478	0	1.39267	0.643697	0.606209	0	0	0.969943	0.543783	0	2.3214	0.502619	0	0	0.534963	0.239711	1.00097	0.517019	0.499203	0.586141	0.824427	1.34622	0.358741	0.303459	0	0.524656
hsa-mir-138-1	0.304585	4.28407	0	0.458659	0	0	0	0	0	0	0	0	0	0	0.281208	1.29493	0.855337	1.82848	1.57446	1.92814	4.37831	0	1.17879	2.21638	1.46893	0	1.42599	1.03175	0	0	0.969943	0	0.663431	2.80679	0	0	0	0.924335	0	2.00146	0	0	1.22441	0	0	0	0.303459	0	0
hsa-mir-193b	4.27897	5.82983	5.61869	5.13167	4.0805	5.52936	4.63753	5.37624	4.78074	4.9224	3.93593	3.49542	4.78919	4.39297	3.41745	5.42744	4.58257	6.43003	6.21324	6.95289	6.54222	6.719	6.11371	4.0708	5.25291	3.69168	7.5864	4.68969	6.16747	3.68328	5.98458	3.68958	7.04838	6.43119	4.83328	4.9431	4.11074	3.50141	2.64199	7.12605	5.20056	2.67234	5.18003	5.6681	4.34203	5.71094	4.35264	6.43213	3.00315
hsa-mir-9-2	5.40501	4.94902	5.89361	8.01399	5.89962	6.19302	5.04755	4.8521	4.18177	4.51962	4.39777	5.54299	3.91668	4.39297	4.03454	7.23115	4.47026	8.40009	7.59532	7.13094	6.69967	5.87823	6.08714	9.58409	6.20823	7.18667	11.6558	5.86262	4.81551	5.01962	5.47974	6.64876	6.38063	9.38376	6.5601	7.12976	5.85718	4.52333	6.54483	6.068	5.18355	5.83862	7.44369	7.46766	3.9324	8.26484	6.07147	6.48529	4.88306
hsa-mir-30a	16.9075	16.2923	18.0059	16.9642	17.6172	17.8571	17.3471	16.6884	17.5088	17.6768	16.9521	17.0901	17.2318	17.4821	16.7865	16.3351	18.2813	15.2911	17.5078	17.2622	17.8529	17.742	18.0242	17.366	16.9005	18.0948	16.2625	17.1567	17.6927	18.263	17.754	18.5339	15.9544	16.6244	17.9645	17.8392	17.6915	17.9019	17.4556	16.1857	17.2037	16.3905	17.2477	17.8851	17.4423	17.5581	17.1751	17.614	17.6734
hsa-mir-9-1	5.3423	4.75437	6.17107	7.98444	5.80009	6.28323	4.71148	4.67818	4.37513	4.81177	4.38876	5.61117	3.86264	4.23427	4.02503	7.23695	4.22242	8.36479	7.57675	7.22593	6.61895	5.93259	6.01848	9.71923	6.28384	7.24967	11.6175	5.58505	4.97594	5.32854	5.54044	6.58827	6.56984	9.41226	6.67047	7.051	5.78496	4.34361	6.55319	6.11044	5.03974	6.02419	7.34039	7.48845	3.65172	8.34092	5.95652	6.68784	5.08297
hsa-mir-1228	1.60275	0.657699	0	1.69848	0.582501	0.743651	0.408461	0.768002	0.689248	1.79175	0.478937	0.322712	0.530232	1.35797	0.516443	0.570028	0.270284	1.3397	0	1.42406	1.70599	1.23582	0.706581	1.1478	2.18153	2.08789	0	0.334714	0.733275	0	0	0.937781	1.97057	1.22201	0.874653	0.550938	0.437055	0.924335	0.625054	1.58626	1.19723	1.16369	0.415922	0.32992	0.470523	1.82406	0.953377	0	0
hsa-mir-502	4.26139	4.39714	3.42515	2.72552	4.0805	4.3135	3.97518	2.50743	3.88557	3.8511	2.86779	3.21295	4.49453	4.10917	4.11737	4.1569	3.65256	2.83267	3.68587	3.61148	3.55422	3.61976	3.62933	2.55164	2.84571	2.08789	2.45907	1.49973	4.55593	3.27156	2.75544	2.59352	3.10266	2.50196	3.75526	3.54793	3.01378	4.46588	3.16242	3.39408	3.19989	2.8483	3.89407	3.81805	3.60677	2.46386	3.23689	3.74678	3.35197
hsa-mir-205	1.22158	3.13703	2.14999	1.69848	0	0	0	0.768002	0.3854	0	0.608766	0.322712	2.73618	3.21493	3.35813	1.55494	0.252228	2.72543	1.98817	0.642592	1.70599	1.23582	0.706581	0	0.528114	2.55506	2.12894	0.606209	0.733275	0.541639	0	7.38918	0	2.66241	0	0	1.0437	0.534963	0.239711	1.58626	0.896846	0	1.22441	0	0.470523	0.645805	0	3.74678	0
hsa-mir-1248	0.834745	1.10777	0	0.458659	0.996306	0	0.726428	0.953983	0	0.741185	0.336257	0.322712	0.151911	0	0.281208	0.683193	0.270284	1.3397	1.98817	0	2.46599	1.23582	2.59824	1.49755	2.9318	1.66335	0	1.35995	1.21712	1.24298	0.564995	1.24694	2.64492	3.96901	0.874653	0	1.0437	0.534963	0.445211	3.08918	0	0.499203	0.415922	0.598258	0.824746	0.358741	0.554049	1.05685	0.524656
hsa-mir-342	6.94982	7.51061	7.4243	6.69416	7.816	7.44003	7.8583	6.78685	5.68724	6.51468	5.75192	6.09662	6.52091	6.72647	7.27297	7.3969	3.7538	8.66241	7.94428	7.79861	8.34728	7.92821	7.92874	7.30225	7.52014	7.14309	7.35821	7.85371	7.48533	8.2062	7.57618	7.4471	8.5084	8.31977	8.00976	7.72879	7.53686	8.41097	7.74587	7.8253	7.25058	6.91267	6.83005	7.82725	7.40852	7.17122	6.72943	7.26053	7.49141
hsa-mir-138-2	0.393325	3.61618	1.1017	0.458659	0.582501	0	0	0	0	0	0	0	0	0.392481	0.516443	1.36446	0.667334	1.3397	0	0.642592	4.41702	0.928606	0.706581	1.49755	0.913864	0	0	1.20516	0	0	0	0	1.11616	0.736701	0.502619	0	0	0	0.239711	1.32309	0	0	0.876076	0	0.470523	1.09033	0.767485	0	0
hsa-mir-425	6.06553	6.04387	7.55753	6.00564	6.57764	7.24857	7.01811	5.34331	6.15228	4.47675	4.53477	4.51154	5.2172	6.05528	5.50251	6.13029	5.82053	6.61415	8.2926	6.65651	7.08343	7.78486	7.07649	6.04533	7.28685	7.83661	8.75027	6.55399	8.61161	5.9341	6.07968	6.46659	8.23967	9.11915	7.33505	5.89711	8.15906	6.17744	5.12855	7.38995	5.23399	5.24014	5.23866	5.32393	5.80108	5.13582	4.23202	5.90402	5.19085
hsa-mir-2114	0.476922	0.657699	0	2.1271	0.996306	1.23193	1.20731	1.74116	1.58036	0	0.177904	1.00196	0	0.700704	0	0.312986	0	2.02217	1.98817	1.42406	1.93665	0.928606	0.706581	1.49755	1.68267	2.08789	1.08723	0.606209	0	0.541639	0.564995	0.937781	0	0	0.502619	0	0.437055	1.88496	0.928868	2.70208	2.15315	0.499203	0	4.3595	0.824746	0.358741	0	2.08445	0.524656
hsa-mir-499a	1.52632	0.784047	0.653555	1.52172	0	1.23193	0.726428	0.768002	0.205531	0	0.608766	0.322712	1.52991	0.700704	1.44451	0.447224	1.78975	0	0.579718	0	0.646744	0	0.706581	0.685157	0	1.05919	1.08723	0	0.733275	0.541639	0.564995	0.543783	0	0	1.62476	0	0	0.534963	0.445211	0	1.44572	0	0.415922	1.19202	0.824746	0.885121	0.554049	1.05685	0.524656
hsa-mir-9-3	5.35892	4.73885	6.11253	8.0098	5.85071	6.308	4.81574	4.98613	4.55504	4.69194	4.41562	5.29844	3.73612	4.30443	4.03454	7.16935	4.52857	8.48062	7.56549	7.22593	6.63546	5.84461	6.17808	9.71507	6.292	7.40995	11.6464	5.63138	4.70993	5.17325	5.55522	6.6813	6.56095	9.35028	6.54729	7.10073	5.77567	4.40604	6.54483	5.97919	5.14892	5.93925	7.3164	7.47601	3.18552	8.32068	6.00991	6.48529	5.17342
hsa-let-7i	8.78911	8.27342	8.76418	8.97945	8.95407	9.19571	9.20797	8.8939	8.50911	8.05062	8.04153	8.76213	8.78988	8.6289	9.03776	8.97961	7.35301	9.68499	9.68207	9.54772	9.69242	9.31519	9.6216	10.1318	9.59973	9.66182	9.26063	9.90314	9.08441	9.05351	8.87159	9.52398	9.86996	8.94478	9.38878	9.3642	8.91778	9.12319	9.31	9.04633	9.6579	8.57187	8.71318	8.47613	8.73973	8.28195	9.0709	8.86451	9.11277
hsa-mir-513c	0.108831	0	0	0	0	0	0	0	0	0	0	0.322712	0	0	0.147445	0.312986	0.252228	0	0	0	0	0	0.706581	0	0	0	0	0	0	0	0	0	0	0	0	0	0	0	0	1.00097	0.517019	0	0.222897	0	0	0.358741	0	0	0
hsa-mir-4683	0.108831	0.19458	1.1017	0	0.996306	0	0	0.768002	0.205531	0.922501	0.336257	0.322712	0	0.209547	0.281208	0.312986	0.855337	0	0.992127	0	0.646744	0	0	0	0	0	0	0.606209	0.733275	0	0.564995	0	0	0	0.502619	0.948658	0.437055	0	0.239711	0	0.517019	0.499203	0.222897	0.32992	0.824746	0.358741	0	0.623108	0.908569
hsa-mir-155	7.42929	6.5388	10.2505	9.0555	9.96344	7.55314	8.81592	7.75236	7.15145	8.45021	7.47606	7.98974	6.83198	6.95633	8.41195	7.76871	5.05451	11.1613	9.89262	9.84041	9.59237	9.20908	11.6449	8.60748	9.50285	9.71209	10.0926	7.69187	7.97379	7.2888	8.59761	12.0748	10.6534	10.7556	9.26817	8.75674	8.17681	8.84198	9.70721	8.22835	8.88156	6.95174	7.89429	10.3827	7.52788	7.88879	7.34455	10.2317	9.27169
hsa-mir-652	4.07275	3.92128	4.39619	3.99734	3.16335	4.49704	4.00489	3.37464	4.45787	4.54751	4.12142	3.39586	3.97896	3.80477	4.21255	4.46454	4.29963	5.02858	4.19452	4.20125	4.12129	4.58722	3.9574	3.05216	3.83403	3.5653	3.67907	3.64265	4.18766	3.46254	3.40431	3.20793	4.73818	4.56415	4.3927	3.90218	3.74247	3.71374	4.23992	4.21129	3.75477	3.98946	4.30104	4.30429	4.07125	3.83475	3.04563	3.85845	4.37411
hsa-mir-4491	0	0.19458	0.653555	0	0	0	0	0	0	0	0	0	0	0	0	0	0	0	0	0	0	0.537761	0	0	0	0	0	0	0	0	0	0	0	0	0	0	0	0	0.239711	0	0	0	0	0	0	0.358741	0	0	0
hsa-mir-6854	0.304585	0.19458	0	1.32023	0.582501	0	0	0.303697	0	0	0.177904	0.322712	0	0	0	0.164964	0.252228	1.3397	0.992127	1.42406	2.13546	0	0	0.685157	1.21793	1.05919	1.42599	0.334714	0	0	0.969943	0	0.663431	1.58452	0	0.550938	1.0437	0	0.239711	2.17144	0	0	0.586141	0.824427	0	0	0	0	0.524656
[truncated: 161 more columns]
