# Supplementary material for: Comprehensive Genomic Characterization of Tumor Microenvironment and Relevant Signature in Clear Cell Renal Cell Carcinoma
Source: Front Oncol. 2022 May 16;12:749119. doi: 10.3389/fonc.2022.749119 (PMC9149313; doi:10.3389/fonc.2022.749119)
Supplement: Supplementary file 13 [file Table_7.xlsx]

## Sheet: DEmRNAs
Table S7. Differential analysis of mRNAs in two TMEscore groups.
	logFC	AveExpr	t	P.Value	adj.P.Val	B
IGKV3-20	3.60999	5.30459	17.5487	6.03615e-43	1.97644e-38	86.892
IGHV1-69-2	3.14114	2.62417	17.5326	6.77015e-43	1.97644e-38	86.7774
IGHV4-59	2.99399	3.19982	17.2084	6.81099e-42	9.72808e-38	84.4723
IGHV4-39	3.69419	3.84107	17.189	7.8235e-42	9.72808e-38	84.3339
IGLV2-11	3.32119	3.83791	17.1802	8.33069e-42	9.72808e-38	84.2712
IGLV1-44	3.39489	3.72639	17.1334	1.16388e-41	1.13259e-37	83.9373
IGKC	3.58911	6.58471	16.7741	1.52111e-40	1.26876e-36	81.3711
IGKV3-11	3.33923	4.40812	16.7294	2.0949e-40	1.39834e-36	81.0515
IGKV1-5	3.44414	4.52496	16.7254	2.15545e-40	1.39834e-36	81.0231
IGLC2	3.45305	5.89036	16.5494	7.62413e-40	4.4515e-36	79.7619
IGLV1-47	3.2896	3.53197	16.2851	5.09389e-39	2.70379e-35	77.8658
IGKV3-15	3.12677	3.39634	16.2101	8.74234e-39	3.9959e-35	77.3266
IGHV5-51	3.3085	3.92255	16.2077	8.89697e-39	3.9959e-35	77.3091
IGLV3-25	3.36589	3.72872	16.1446	1.40149e-38	5.84493e-35	76.8555
IGHV3-33	2.8812	2.75253	16.1202	1.67073e-38	6.50325e-35	76.6801
IGLV1-51	3.2078	4.10251	16.0532	2.70799e-38	9.88197e-35	76.198
IGHG1	3.82721	6.06959	15.8894	8.82504e-38	3.03099e-34	75.0187
IGHV1-46	2.8942	2.61773	15.8481	1.18856e-37	3.78092e-34	74.7215
IGLL5	2.86414	2.5497	15.8433	1.23037e-37	3.78092e-34	74.687
IGHV4-61	2.02032	1.25915	15.7655	2.15865e-37	6.30186e-34	74.1259
IGKV4-1	3.2458	4.86064	15.7458	2.4883e-37	6.9183e-34	73.9841
IGHV1-18	3.27246	3.76629	15.6855	3.84689e-37	1.02095e-33	73.5492
IGHV3-23	3.30191	4.47235	15.6378	5.42805e-37	1.37795e-33	73.2056
IGLV6-57	3.06996	2.77382	15.6297	5.75505e-37	1.40008e-33	73.1472
IGLV2-23	3.23437	4.13862	15.5886	7.74985e-37	1.80996e-33	72.8502
IGLV3-21	3.50634	3.71605	15.5521	1.0087e-36	2.2652e-33	72.5871
IGHV3-49	2.86455	2.57726	15.4905	1.5748e-36	3.40547e-33	72.1425
IGHG4	3.46013	3.6333	15.3922	3.20765e-36	6.68875e-33	71.4325
IGLV1-40	3.57052	4.39101	15.3725	3.69752e-36	7.44437e-33	71.2907
IGJ	2.87851	5.1027	15.3388	4.71895e-36	9.18418e-33	71.0472
IGLV3-19	3.56245	4.10767	15.3019	6.16643e-36	1.16142e-32	70.7802
IGLV2-14	3.16487	4.70772	15.2841	7.01288e-36	1.27957e-32	70.6519
IGKV2-30	1.71369	1.19201	15.2461	9.23644e-36	1.63421e-32	70.377
IGHV3-11	3.07948	2.87684	15.2031	1.26033e-35	2.16432e-32	70.0669
IGHGP	2.8921	2.89231	15.1767	1.52643e-35	2.54639e-32	69.8757
IGHV1-2	3.25661	3.08062	15.0905	2.85052e-35	4.62315e-32	69.2525
IGKV1-16	2.80675	2.73621	15.0427	4.03036e-35	6.36002e-32	68.9068
IGHV3-21	3.01319	3.07908	15.0284	4.46825e-35	6.86547e-32	68.8039
IGHV3-48	2.5479	1.91607	14.9949	5.69844e-35	8.53114e-32	68.5612
IGHV4-34	2.8931	3.23632	14.9771	6.48194e-35	9.46152e-32	68.4327
IGHJ3	2.64455	2.1855	14.9614	7.26338e-35	1.03436e-31	68.3191
IGKV1-6	2.63681	2.5027	14.8718	1.39101e-34	1.93373e-31	67.6708
MZB1	2.04299	1.52822	14.7349	3.7535e-34	5.09664e-31	66.6803
IGHG3	3.29372	4.63862	14.5357	1.5917e-33	2.11215e-30	65.2389
IGKV3D-20	2.15623	1.5353	14.4937	2.15783e-33	2.79976e-30	64.9354
IGLV2-8	2.65295	2.89467	14.4755	2.46328e-33	3.1266e-30	64.8033
IGHV1-24	2.95091	2.42671	14.3678	5.38066e-33	6.68427e-30	64.0238
IGHA1	3.08502	7.36761	14.194	1.89817e-32	2.30893e-29	62.7663
IGLV3-1	3.2037	3.17439	14.1661	2.32413e-32	2.76936e-29	62.5643
IGHV1-58	1.81861	1.08956	14.143	2.74875e-32	3.20982e-29	62.397
IGLV7-43	2.39412	1.97604	14.1343	2.92877e-32	3.35298e-29	62.3337
IGHV4-55	1.64531	1.08711	14.1268	3.09142e-32	3.47113e-29	62.2798
IGLV4-69	2.77958	2.65753	14.1176	3.30455e-32	3.64043e-29	62.2133
IGHG2	3.20252	5.96363	14.0854	4.1759e-32	4.51515e-29	61.9798
IGLC3	3.24966	5.19588	14.062	4.94756e-32	5.25224e-29	61.8107
IGHV3-73	2.09627	1.83797	14.0569	5.13547e-32	5.35437e-29	61.7735
CD79A	1.87985	1.63339	13.8982	1.62286e-31	1.66235e-28	60.6259
IGHV3-15	2.84948	3.54741	13.8347	2.5732e-31	2.59037e-28	60.1662
IGHV4-28	2.07412	1.42226	13.7247	5.70913e-31	5.64981e-28	59.3715
IGHV3-30	3.08037	3.31823	13.6726	8.32979e-31	8.10586e-28	58.9948
IGLV7-46	2.64269	2.23798	13.6548	9.47841e-31	9.07239e-28	58.8659
IGHV2-26	2.41286	1.69754	13.6401	1.05443e-30	9.92985e-28	58.7597
IGHV2-5	1.97739	1.40579	13.6095	1.31637e-30	1.21998e-27	58.5384
IGKV1-17	2.66964	2.6894	13.3949	6.22706e-30	5.68093e-27	56.9889
IGKV1-8	1.54943	0.952692	13.3679	7.5718e-30	6.80146e-27	56.794
IGHV3-53	2.16509	1.86229	13.1748	3.06194e-29	2.70875e-26	55.401
IGHV3-74	2.59817	3.05073	13.1481	3.71408e-29	3.23663e-26	55.2085
IGHJ2	2.16368	1.48872	13.1124	4.80953e-29	4.12962e-26	54.9509
IGHV4-31	2.56954	2.17252	13.0845	5.88245e-29	4.97766e-26	54.7501
IGKV2-24	2.47005	2.40285	13.0087	1.01724e-28	8.48477e-26	54.2042
IGKV1OR2-108	1.66532	0.956646	12.9828	1.22654e-28	1.00865e-25	54.0177
IGHA2	2.83797	4.63923	12.9599	1.44663e-28	1.17312e-25	53.8532
IGHV1-69	2.38553	1.68866	12.9328	1.75987e-28	1.40759e-25	53.6578
IGLV3-9	2.39104	1.72769	12.8778	2.61812e-28	2.03819e-25	53.2619
IGKV3D-15	1.63564	0.907002	12.8293	3.71398e-28	2.85327e-25	52.9134
IGKV1-27	2.37412	2.43875	12.7874	5.02447e-28	3.80992e-25	52.6123
IGKV1-9	2.89632	3.07852	12.7032	9.21704e-28	6.89943e-25	52.0076
IGLV1-36	2.09645	1.32891	12.5986	1.9575e-27	1.44289e-24	51.257
IGHM	2.73851	4.8296	12.5973	1.977e-27	1.44289e-24	51.2472
IGLV8-61	2.59189	2.6306	12.4879	4.34066e-27	3.12887e-24	50.4635
IGHV2-70	2.03254	1.32986	12.4336	6.4173e-27	4.56935e-24	50.074
IGHV3-43	1.96112	1.33799	12.3261	1.3881e-26	9.76467e-24	49.3053
IGLV3-10	2.63065	2.568	12.186	3.79055e-26	2.63475e-23	48.3046
IGHV3-66	2.01294	1.50824	12.1817	3.91001e-26	2.68581e-23	48.2737
IGHV3-72	1.90014	1.92744	12.1689	4.28649e-26	2.91018e-23	48.1821
IGLV3-27	1.93368	1.41147	12.1636	4.45235e-26	2.98804e-23	48.1443
IGKV1D-16	1.44573	0.961564	12.0099	1.33674e-25	8.86913e-23	47.0493
IGHV3-7	1.61983	1.08809	11.9814	1.63877e-25	1.07509e-22	46.8464
IGHV1OR15-2	1.15941	0.648866	11.9165	2.60574e-25	1.69046e-22	46.3846
IGLV5-45	1.86905	1.57867	11.9046	2.83574e-25	1.81945e-22	46.3003
IGHJ1	1.33336	0.729688	11.8943	3.05388e-25	1.93812e-22	46.2265
IGKV1-12	1.41401	0.852481	11.802	5.89678e-25	3.7021e-22	45.5713
IGHV6-1	1.33236	0.880016	11.7836	6.72408e-25	4.17659e-22	45.4406
IGKJ5	1.6994	1.12038	11.7813	6.83541e-25	4.20104e-22	45.4242
IGKV3D-11	1.44052	0.903587	11.7157	1.09011e-24	6.63001e-22	44.9595
IGHV3-13	1.94988	1.55883	11.6171	2.19727e-24	1.3226e-21	44.2617
IGLC7	1.87923	1.32886	11.5714	3.04015e-24	1.81128e-21	43.9384
IGLV9-49	2.12818	1.48405	11.4419	7.6135e-24	4.44529e-21	43.0246
IGKV2D-29	2.0187	1.63353	11.3495	1.46378e-23	8.37898e-21	42.374
IGHJ3P	1.42698	0.836735	11.3412	1.55271e-23	8.80176e-21	42.3153
IGHV3-20	1.47799	0.911458	11.338	1.58861e-23	8.91865e-21	42.2926
IGHV1-67	1.00495	0.539286	11.0834	9.5614e-23	5.31678e-20	40.5065
IGKV3OR2-268	1.04405	0.544797	10.9974	1.74919e-22	9.63491e-20	39.9056
DERL3	1.1942	1.59394	10.9593	2.28461e-22	1.24665e-19	39.64
IGKV1D-8	1.37369	0.855435	10.9572	2.31781e-22	1.25306e-19	39.6256
IGKV3-7	1.38989	0.860882	10.769	8.65119e-22	4.59197e-19	38.3156
IGKV6-21	1.64326	1.11256	10.6805	1.60276e-21	8.43067e-19	37.7025
IGKV1-39	1.22424	0.563571	10.5715	3.4195e-21	1.78263e-18	36.949
IGHV1-3	1.12319	0.624863	10.4845	6.25165e-21	3.23022e-18	36.3492
IGLV2-18	1.84825	1.46588	10.3065	2.13836e-20	1.07631e-17	35.1268
IGKV5-2	1.61765	0.93844	10.2456	3.25216e-20	1.60918e-17	34.7102
IGLV4-60	1.81652	1.3926	10.2419	3.33696e-20	1.63727e-17	34.6846
IGHV1OR15-9	1.12027	0.55859	10.1082	8.3532e-20	4.06432e-17	33.7729
IGHV4-4	1.364	0.849441	10.0843	9.83623e-20	4.74635e-17	33.6105
PIM2	1.04267	3.29003	10.0109	1.62516e-19	7.77771e-17	33.1117
IGHV3-64	1.31903	0.896378	9.59823	2.66506e-18	1.25488e-15	30.3343
IGHV1-12	1.12677	0.641673	9.2829	2.19442e-17	9.70649e-15	28.2424
IGKV1D-13	1.17335	0.783502	9.06151	9.48334e-17	3.98348e-14	26.791
IGKV2D-40	1.40382	0.944701	9.05381	9.97566e-17	4.13084e-14	26.7409
IGLV10-54	1.83214	1.76797	8.93132	2.22737e-16	8.72814e-14	25.9447
MIR8071-2	1.01947	0.743536	8.89996	2.73385e-16	1.04327e-13	25.7416
IGLV1-41	1.20574	0.664397	8.86998	3.32451e-16	1.26044e-13	25.5478
AC244250.2	1.98592	1.96059	8.83374	4.20962e-16	1.57556e-13	25.3139
IGHD	1.82528	1.88566	8.63028	1.57186e-15	5.5622e-13	24.0089
VSIG4	1.07667	3.95321	7.78444	3.21353e-13	1.00336e-10	18.7473
C1S	1.21964	5.57886	7.30461	5.79083e-12	1.5726e-09	15.8946
RARRES1	1.22	2.10442	7.24638	8.16825e-12	2.15801e-09	15.5556
IGKV2-29	1.18166	0.738881	7.19343	1.11537e-11	2.92032e-09	15.2487
C1R	1.13305	5.53435	6.84998	8.14401e-11	1.87946e-08	13.2921
CCL18	1.71042	2.56701	6.79682	1.10222e-10	2.47521e-08	12.9945
LAMB3	1.11873	2.32604	6.58391	3.65077e-10	7.42932e-08	11.818
PLTP	1.17831	4.90267	6.35559	1.28467e-09	2.38121e-07	10.5837
CD163	1.04314	3.86427	6.22173	2.65124e-09	4.46104e-07	9.87377
SCGN	-1.69587	3.54811	-6.11706	4.64008e-09	7.32218e-07	9.32582
IGFBP1	1.51145	1.4103	6.00021	8.60347e-09	1.29467e-06	8.72185
STEAP3	1.03269	2.75725	5.97992	9.56979e-09	1.42539e-06	8.61779
SAA1	2.25856	2.75361	5.90224	1.43512e-08	2.0338e-06	8.22178
SLPI	1.78398	2.85608	5.66972	4.72584e-08	5.82125e-06	7.05865
SLC27A2	-1.08385	3.58588	-5.54609	8.78839e-08	1.01811e-05	6.45418
G0S2	1.08642	4.14592	5.46992	1.28195e-07	1.42029e-05	6.0867
SLC5A1	-1.25654	2.629	-5.41598	1.67127e-07	1.78392e-05	5.82874
PPP1R1A	1.24528	1.71142	5.34653	2.34507e-07	2.39793e-05	5.49947
F13A1	1.02034	3.48721	5.28066	3.22447e-07	3.20728e-05	5.19014
SAA2	1.16124	1.02022	5.21944	4.32429e-07	4.15267e-05	4.90529
TGFBI	1.41962	6.43802	5.00206	1.20204e-06	9.94098e-05	3.91464
C10orf99	1.47979	2.19722	4.82769	2.66818e-06	0.000196453	3.144
UCHL1	1.02892	2.18794	4.81455	2.83101e-06	0.000206876	3.08682
NPR3	-1.05888	4.08088	-4.72081	4.30564e-06	0.000293684	2.68246
SMIM24	-1.02683	5.44882	-4.69239	4.88362e-06	0.000326081	2.56109
LBP	1.49732	1.7546	4.59012	7.64747e-06	0.000476535	2.12943
C1QL1	1.17243	3.45091	4.48219	1.21801e-05	0.000699547	1.68226
AP000439.3	-1.01363	2.77944	-4.2067	3.84751e-05	0.00179208	0.581058
TMEM174	-1.02475	2.40462	-4.19742	3.99574e-05	0.00184097	0.544971
SPON1	-1.13511	3.06941	-4.19728	3.99807e-05	0.00184097	0.544416
MIOX	-1.05404	4.5102	-4.05011	7.21827e-05	0.00294488	-0.0186199
REN	-1.36223	3.22254	-4.01073	8.43173e-05	0.00332638	-0.166387
IL20RB	1.02348	1.92254	4.00552	8.60615e-05	0.00338603	-0.185846
LTF	1.10376	2.04571	3.98474	9.3362e-05	0.0036172	-0.26321
CP	1.07241	5.25766	3.90433	0.000127565	0.00456379	-0.559419
MMP7	1.13863	4.18388	3.88269	0.000138626	0.00487002	-0.638231
C5orf46	1.03796	2.55595	3.7415	0.000236434	0.00737939	-1.14311
LUM	1.02972	3.50156	3.60199	0.000394765	0.0108365	-1.62593
KRT19	1.2732	4.36579	3.51102	0.000547004	0.01388	-1.93202

## Sheet: DEmRNA-exp
	TCGA-CZ-5989-01A	TCGA-A3-A8CQ-01A	TCGA-B8-4622-01A	TCGA-BP-5189-01A	TCGA-BP-5190-01A	TCGA-DV-5569-01A	TCGA-CJ-4905-01A	TCGA-CZ-5465-01A	TCGA-GK-A6C7-01A	TCGA-CW-5581-01A	TCGA-CJ-5682-01A	TCGA-CZ-5987-01A	TCGA-B0-5121-01A	TCGA-CZ-5461-01A	TCGA-B0-5690-01A	TCGA-MM-A564-01A	TCGA-B0-5402-01A	TCGA-A3-A6NN-01A	TCGA-CW-5583-01A	TCGA-B0-5399-01A	TCGA-DV-5566-01A	TCGA-G6-A8L6-01A	TCGA-CZ-4853-01A	TCGA-MW-A4EC-01A	TCGA-B8-5553-01A	TCGA-B2-A4SR-01A	TCGA-BP-5195-01A	TCGA-B0-5812-01A	TCGA-B0-4945-01A	TCGA-B0-5102-01A	TCGA-3Z-A93Z-01A	TCGA-BP-5168-01A	TCGA-B0-5699-01A	TCGA-B4-5838-01A	TCGA-B0-5694-01A	TCGA-BP-5180-01A	TCGA-B0-5115-01A	TCGA-CZ-5458-01A	TCGA-BP-5181-01A	TCGA-B0-5104-01A	TCGA-CJ-4903-01A	TCGA-B0-5713-01A	TCGA-BP-5176-01A	TCGA-B0-5702-01A	TCGA-CZ-5463-01A	TCGA-CJ-4904-01A	TCGA-B0-5095-01A	TCGA-BP-5175-01A	TCGA-B0-5703-01A
IGKV3-20	3.258	3.75408	4.46953	4.28523	2.52995	3.74113	2.69683	4.2332	4.48639	1.87553	5.74017	4.95743	2.2608	4.63306	3.09611	1.77677	2.8429	3.82282	4.9815	3.90507	3.54377	5.17869	4.60405	3.66277	5.77221	3.04102	4.40103	6.21893	4.27252	4.37762	5.95077	2.49223	2.25815	3.68003	4.58428	5.59372	3.22865	2.74701	2.05666	3.24825	5.36538	3.91738	6.11785	0.859352	3.65943	3.81847	3.72543	1.2856	3.08962
IGHV1-69-2	0.539758	0.85912	2.88391	1.97037	0.709807	1.82508	0.771725	1.69467	1.61783	0.197062	2.86009	2.28367	0.312051	1.61641	0.798465	0.721986	2.35561	0.528939	1.58656	1.76802	1.08944	2.09797	1.61379	0.992223	2.45366	1.13479	1.87376	2.0639	1.68288	2.27844	3.01246	0.131985	0.593865	2.25448	1.75288	2.18029	1.24571	0.819295	0.0565049	0.834461	1.66104	1.26983	2.72015	0	1.29237	1.46501	1.61619	0.159129	2.11372
IGHV4-59	0.885689	0.78077	2.81422	2.5824	1.55876	1.49299	0.869898	1.51471	2.73418	0.911539	4.64338	2.03412	1.2822	2.21098	1.64628	0.425624	7.23687	0.764395	2.30966	2.09584	0.918148	2.35485	1.55132	1.90223	3.29288	2.04668	2.0267	4.82704	2.31124	2.67813	2.72904	0.937157	0.722951	2.18804	2.1084	3.7597	0.858629	1.83514	1.46349	1.73049	4.0695	1.53618	2.70252	0.129605	1.94689	1.90919	1.99378	0.0458268	1.11923
IGHV4-39	1.59902	1.44457	3.49447	0.439126	1.46838	2.69942	1.82761	2.5964	3.08035	1.82689	4.58971	3.26902	0.848502	2.62838	1.76427	0.296762	1.46987	1.93608	2.43538	2.68168	1.7654	3.3574	2.44382	1.65127	2.65169	2.97267	3.24809	5.25279	3.08449	2.72729	4.11469	1.17038	1.06948	1.87056	3.0279	3.51742	2.49126	2.36941	1.03065	1.58916	3.98395	2.9882	3.97547	0.149878	2.2775	1.99516	1.14791	0.293421	1.78166
IGLV2-11	1.19034	1.52692	2.79384	3.33234	1.25566	4.45054	1.75638	4.22507	3.48108	1.36684	4.50922	6.34143	0.742822	4.74489	2.8679	0.838864	1.52637	1.93406	3.01122	2.57144	1.292	3.67397	2.71485	2.27017	3.03885	1.95711	3.13549	4.33349	2.72837	4.24472	3.82715	1.47084	1.99231	1.84139	3.16348	3.83032	1.90212	2.2148	1.64808	2.78931	3.80784	1.949	4.22752	0.158747	2.43076	2.38982	1.6847	0.443032	2.03869
IGLV1-44	0.721499	1.30884	3.61747	3.30959	2.06399	2.81053	1.69391	4.03657	3.3651	1.48715	3.16329	2.74328	1.18593	3.22962	2.18877	0.913294	2.35262	1.28813	3.09402	2.13805	1.42628	3.49317	2.3264	2.59882	3.65192	1.8279	4.17447	4.24463	3.83891	3.85745	4.32524	0.706947	0.568219	1.58881	2.23702	3.37686	2.61776	2.33262	1.38795	2.34361	3.40213	2.55278	4.49299	0	2.05532	2.25081	2.9033	0.530796	0.811006
IGKC	3.221	3.9317	5.11469	6.67306	4.1678	4.82607	4.00225	5.11643	5.22061	2.96749	7.22006	7.79996	3.18328	6.12972	3.80716	4.67773	4.56798	4.1886	5.58084	5.18995	3.93306	7.49121	5.60618	4.91083	6.67147	4.73297	5.88323	7.04884	5.91413	5.92974	7.46892	3.62038	2.86004	4.94691	5.17719	6.8505	4.45143	4.25035	3.4528	4.39352	7.60026	4.59331	7.10095	8.56683	4.38187	4.38685	4.98915	2.66622	5.2136
IGKV3-11	1.79765	2.087	3.351	3.54633	1.57195	3.08089	2.29668	3.09128	3.03693	1.8938	4.80365	5.08837	1.46982	5.00679	2.12775	2.94541	2.16344	2.92583	3.82365	3.07131	1.90288	4.24967	3.53856	2.56339	4.71173	3.86856	3.78342	5.17654	4.40861	3.88591	4.37611	1.67634	1.13582	4.133	3.0291	4.3035	2.3155	2.20288	1.97138	2.73741	7.68046	3.63816	4.76219	1.63265	2.84687	2.88676	2.63706	0.72919	2.2871
IGKV1-5	2.994	2.13088	3.74191	8.16836	1.91151	3.08068	2.29995	3.50455	3.03189	2.09731	5.10442	6.75576	1.74209	3.88854	2.39686	0.828155	3.76138	3.20342	4.19519	3.08671	2.34922	4.26926	3.66809	3.48414	5.86828	2.58742	3.78454	5.60284	4.35104	3.20112	4.6986	1.93071	1.39744	3.85338	3.60476	4.15432	2.81224	2.72491	1.41487	3.13535	4.64259	2.97024	4.96589	0.765241	2.75086	3.02422	2.31891	0.475489	1.88283
IGLC2	1.1772	2.70512	5.45985	4.4645	3.03101	4.76905	2.43419	5.17624	4.87515	2.67151	6.99789	7.07402	2.52522	5.26603	3.34601	3.56954	8.20219	3.7325	4.19856	4.88731	3.11704	7.51835	5.16409	4.47824	5.67545	4.33266	5.14152	6.49495	5.33069	6.34104	6.51849	2.9668	3.23253	4.07951	4.8206	5.86031	3.94445	4.22372	2.83022	3.79121	5.42947	4.75269	6.18576	5.04108	3.08299	3.62033	4.41776	2.06397	4.45609
IGLV1-47	0.754701	1.01964	2.7012	2.42865	0.750131	2.19266	1.28008	2.99255	2.96353	0.601506	3.494	2.47158	1.19465	3.35794	1.53019	0.162523	2.2597	1.38405	2.67162	2.98007	1.3435	3.44221	3.23456	2.27893	3.53345	2.32032	3.13645	4.10515	4.7938	3.87278	4.0458	2.08436	1.2775	1.57283	2.41147	2.90662	1.59354	2.77834	1.17019	1.81156	3.38865	1.87098	3.02321	0	1.73628	2.04219	1.49255	0.957595	0.899681
IGKV3-15	0.840825	1.0621	2.97944	2.16652	1.1737	2.27589	1.81198	1.94307	2.56864	1.50452	4.0893	3.1668	0.9	2.79878	1.55626	0.469158	3.27072	1.61308	2.42438	2.41347	1.36357	4.40519	2.39029	2.21277	3.617	1.68884	2.20299	3.21662	2.20081	2.2885	3.77374	1.30442	0.523198	2.11567	2.20219	3.5282	2.10951	1.25673	1.39739	1.84656	3.64076	1.50811	3.46337	1.17835	1.48774	1.77209	1.9872	0.148523	1.3753
IGHV5-51	1.24154	2.09209	2.87781	3.85534	0.967687	3.07882	1.06749	2.41422	2.8675	1.5397	4.25374	3.15351	0.698166	2.86858	2.59851	0.774182	1.37301	1.32736	3.48279	2.91897	2.03891	3.72754	3.38848	1.93859	4.64916	2.01545	2.96985	4.67365	4.43963	2.86094	4.27556	0.822343	1.84475	3.38893	3.14139	3.46299	1.96588	3.21044	1.50684	2.19666	3.87536	2.51176	3.52171	0	2.60232	2.11348	2.09966	0.733282	1.11277
IGLV3-25	1.03057	0.731399	2.84734	3.28993	0.959936	2.47402	1.50741	4.57822	3.38405	1.47555	4.50849	2.09482	0.0528472	3.01082	2.81151	0.871961	2.00085	0.859408	2.65645	2.73844	1.0264	4.10081	2.71625	2.55856	3.65505	2.69425	2.62425	4.66681	3.49449	4.39255	4.78687	0.602248	1.69853	5.40591	2.57041	3.63066	1.97235	1.44837	0.995407	2.36786	3.97146	1.81418	3.36428	0	1.59417	2.16876	1.71489	0.171368	1.33748
IGHV3-33	0.51871	0.421771	3.79045	2.03938	0.613843	2.55787	0.986283	1.76678	2.1045	0.703157	2.99831	4.39629	0.757705	2.89786	1.63916	0.357841	1.20727	1.18075	2.17769	1.6525	1.1264	2.3009	1.6985	1.33761	2.39787	1.26516	2.78125	3.67643	2.28712	1.94156	2.978	0.829053	0.641886	1.68712	1.753	2.39753	1.48204	1.01957	0.785514	0.72197	2.62181	2.11982	2.26385	0.517835	1.49933	1.56276	0.638472	0.15212	2.31935
IGLV1-51	1.5475	2.5252	4.40255	3.04138	2.02192	2.43557	2.14913	3.80993	3.26605	2.52976	4.07806	3.50289	1.16386	3.04094	2.06086	1.58589	3.68696	1.9847	2.6526	3.16074	1.80393	4.36835	3.1331	2.77751	3.97177	2.5528	4.97615	5.07409	2.87771	4.01748	4.82906	1.12514	2.04954	4.21402	2.67934	4.39099	1.90212	2.34218	1.68538	2.92178	3.73182	2.77394	4.64077	0.158747	2.39659	2.78074	2.45302	0.443032	1.56991
IGHG1	1.90663	3.6211	5.30232	6.43214	3.54046	4.61755	2.96961	4.77824	4.56092	2.36387	6.44253	8.12391	2.44065	4.21521	3.24073	3.06563	7.37243	4.31108	4.63097	5.15163	3.38433	6.67285	4.28842	4.63599	5.67125	3.59301	6.16011	6.15566	4.98208	5.13707	6.84454	2.30979	2.28769	3.85187	4.90068	5.41151	3.87648	3.25102	3.05049	3.58844	5.74226	3.22609	5.79958	6.22971	3.08518	3.12138	3.76297	1.65897	4.43778
IGHV1-46	0.890733	1.10376	1.70069	1.47781	0.698798	1.39	1.02067	1.50554	0.86886	0.522292	2.20984	0.843626	0.308129	2.8962	0.549782	0	0.507008	1.28985	1.55036	2.05927	1.04378	1.78787	1.29818	1.18334	3.26455	1.44977	2.61472	2.92748	1.48388	1.71368	3.29668	0.201989	0.528548	1.19256	1.6509	2.43006	1.32177	1.10818	0.633572	0.840422	2.03313	1.67897	2.37979	0.0990038	1.54928	1.5004	0.618584	0.197041	4.10169
IGLL5	0.723036	0.655476	2.20201	1.45269	0.586837	1.59538	0.508213	1.54361	1.36876	0.480713	2.44816	3.45946	0.438924	2.15383	1.29042	0.210465	1.25374	0.459981	1.62239	0.92476	0.526765	2.84527	1.17179	0.715659	2.00932	0.856468	2.49071	2.4203	2.20436	2.1942	2.75892	0.586628	0.257497	1.42221	1.51355	2.42412	0.895226	1.10421	0.627203	1.19943	2.50971	1.22536	2.30928	1.5177	1.21869	0.642899	1.50798	0.29419	0.747678
IGHV4-61	0	0.497487	0.703429	0.338791	0.652243	0.58529	0.2308	0.94485	0.420444	0	0.253982	0.590852	0.0440775	0.788349	0	0.07464	0.349749	0.354794	1.145	0.712347	0.139389	0.393873	1.00432	0.671851	1.2431	0.319838	0.64178	0.785305	0.582114	0.371949	0.777056	0	0.144957	0.546601	0.604007	1.071	0.57853	0.523618	0	0.794921	0.543589	0.388179	0.978259	0.139875	0.674896	0.698651	1.87398	0.0495726	0.493797
IGKV4-1	2.7106	2.54075	3.73081	4.29459	2.3236	3.641	2.73847	3.58734	3.80933	1.80232	5.46357	4.84452	1.67233	4.97274	2.43784	1.14913	2.2485	2.96353	4.59183	4.26066	2.90796	5.3233	3.99993	2.60269	5.36691	2.58243	3.61624	5.60035	4.6005	3.53303	4.98619	2.62284	1.71128	3.00776	3.79662	5.47826	2.94577	3.08068	2.09256	3.06382	5.2312	2.82583	5.02627	0	3.49856	3.41979	4.45005	0.963653	2.42034
IGHV1-18	1.94213	2.60869	4.08881	2.52236	0.812784	1.95164	1.13256	2.46898	3.00261	1.7588	4.30553	2.77676	1.63663	2.96602	1.74585	0.870732	4.78358	1.51832	4.04238	2.6639	1.46076	2.99964	3.41267	2.77727	4.41579	2.37732	5.1449	4.24492	3.88262	3.68232	3.8816	0.782625	1.56733	5.1419	3.72554	4.1012	2.15587	1.86694	0.749056	2.14192	3.00238	2.63232	3.58611	1.37224	1.65183	2.20686	1.50874	0.34796	2.69136
IGHV3-23	2.50955	3.0205	3.58379	3.69717	2.39797	3.25464	1.93133	4.36078	3.64261	2.04721	4.93681	5.20451	1.95906	4.51594	2.53582	0.478399	3.68592	2.49435	3.85856	3.33351	2.29771	4.34534	3.78057	2.03294	4.80173	2.75112	4.35702	5.06272	4.09666	3.68061	4.49064	1.54301	1.67763	2.66909	3.76506	4.64908	2.67081	2.83119	2.08071	3.24115	5.00186	3.58881	4.58009	0	2.43126	3.72162	4.06734	0.703705	2.02515
IGLV6-57	0.418725	0.620079	2.67996	2.28308	0.726971	1.60637	0.0302796	1.27792	3.29435	0.25473	3.49021	1.84756	0.770176	1.65681	1.17776	0.553263	1.8464	2.38857	1.64115	1.29694	0.707069	2.12498	1.63102	1.12494	2.18602	1.91121	2.46485	4.62292	1.93259	3.00421	1.94686	0.288303	0.649462	2.3464	1.48159	1.36119	1.5424	0.903962	0.882239	1.5954	4.23674	1.37035	3.1734	0.804733	0.9799	1.5381	1.47377	0.106925	0.873145
IGLV2-23	1.5147	1.78964	4.01257	3.89489	1.71221	2.81793	1.57249	2.17493	3.08485	1.17518	3.83977	5.05043	0.950101	4.23253	2.29756	1.62225	3.14438	2.6372	3.79062	3.25657	1.8607	3.98214	3.3377	2.22155	4.71111	3.04092	6.31575	4.13872	3.78155	4.34389	4.37337	1.76224	1.1705	2.03137	4.16551	4.63033	1.94674	2.67941	1.28624	2.54867	3.97124	3.18403	4.40996	0.245333	2.96305	2.77333	1.34717	0.682274	1.26524
IGLV3-21	0.550563	1.95704	4.11122	3.06485	1.33271	2.85057	1.19852	2.84031	2.587	0.722036	4.46937	8.32303	0.436448	2.87928	2.99581	0.752962	1.22211	1.52337	2.21881	2.37119	0.972745	3.9576	1.86104	1.7976	2.68107	1.7328	2.86026	3.66198	2.61948	4.13104	4.06269	0.177358	1.58783	1.96084	3.94547	3.13492	1.69911	2.5283	2.36319	1.68193	3.43185	1.61226	2.41998	0.38863	1.34648	2.12099	2.30885	0.110516	3.01647
IGHV3-49	1.03279	1.98132	1.91902	3.00006	1.40034	0.431875	0.928662	1.07483	1.35209	1.08725	3.34532	1.82088	0.788325	1.49286	1.24781	0.446734	0.311622	1.37552	2.10645	2.0417	0.0697395	2.57674	2.40362	0.768319	2.9536	0.608909	2.2069	3.00583	1.24356	2.41676	2.60123	0.506565	0.533321	0.925715	1.36396	5.3442	0.664447	1.75724	0.736813	1.0542	2.06479	1.3068	1.95254	0	2.10454	1.09805	1.38785	0.309125	0.179958
IGHG4	0.392285	1.32966	2.61245	2.44869	0.88459	2.3795	1.18608	1.63946	2.53819	0.432343	4.93445	3.53527	0.906302	2.35424	2.13291	1.47415	2.86945	2.41767	3.59245	2.41842	2.91166	3.90933	2.34677	2.63812	2.38127	1.27444	1.88054	2.1235	3.05124	1.59225	4.518	1.06405	0.560554	1.62596	2.37972	4.20313	1.13387	0.666438	2.64097	2.01407	4.05655	0.717613	3.38189	5.0378	0.89307	1.23692	2.43835	0.836113	1.93174
IGLV1-40	0.894606	2.43773	3.80068	3.75041	1.42482	2.31405	1.51126	3.50922	3.53124	2.01074	5.38718	5.199	0.930328	3.34512	2.75543	2.24979	2.17366	1.08274	3.21743	3.15152	2.19782	4.15774	3.52643	3.63974	5.19523	3.0598	3.82535	4.52862	3.32641	5.02319	5.13006	1.90964	1.36873	3.19134	3.50251	4.36221	2.22641	2.71806	1.97985	2.36758	4.76235	3.30711	4.84598	0	1.64769	3.02002	3.34483	0.835971	3.61512
IGJ	5.632	3.19206	4.94215	3.89924	2.13795	3.7151	3.05021	4.28123	3.95637	2.47878	5.60902	6.24731	1.78196	4.82619	3.18182	1.72098	3.42476	1.97678	4.53593	3.82679	2.05161	5.21814	4.94551	3.13026	5.81374	3.74416	4.10834	6.74451	5.42131	5.31538	5.39822	2.63024	2.6399	4.70949	4.04573	5.06742	4.04353	3.22084	2.4886	3.65586	6.5397	4.46651	5.69605	5.38619	4.26325	3.68195	4.35056	0.839385	3.93988
IGLV3-19	2.11732	2.3672	4.69108	3.25647	1.42705	3.13006	0.960771	4.23268	2.27955	0.939208	4.94256	3.534	1.4686	3.39224	2.44791	1.27265	1.59864	2.41826	3.04085	3.55451	1.86541	4.05986	4.28663	2.15082	4.27857	2.33958	2.35405	5.14573	4.58197	3.88606	4.36881	1.89354	1.70645	2.95446	2.59505	3.41748	2.98547	2.10302	0.799316	2.0025	4.9713	2.67001	4.71506	0	1.38228	1.54569	2.6636	0.466119	1.14366
IGLV2-14	2.63662	2.41056	5.37598	4.01756	1.52015	4.52993	2.33429	3.04078	3.83099	1.57662	5.42126	4.66573	0.93883	3.92936	2.87924	0.883683	4.73361	2.13615	3.58709	3.08749	1.69985	5.40829	3.21354	2.41537	4.57588	2.71125	4.56565	5.12389	4.34442	3.64571	4.37611	1.94126	2.53763	4.10316	3.83187	5.5453	2.88936	2.3364	2.79107	3.1822	4.28297	3.48265	4.46731	0.945541	3.1556	2.4556	2.7025	0.710047	2.77096
IGKV2-30	0.0837512	0.459714	1.38952	0.361007	0.223364	0.461429	0.225779	0.345935	0.30787	0.107181	1.59935	0.737447	0.101256	2.69838	0.544256	0	0.292815	0.246938	0.987535	0.583777	0.162036	0.912901	0.423563	0.58153	1.05823	0.0682874	0.69602	1.3456	0.562214	1.27309	0.876746	0.265339	0.220504	0.258558	1.10942	0.765788	0.270776	0	0.116615	0.364105	0.587551	0.164263	0.785242	0	0.499981	0.125984	0.250104	0.0579201	0.339938
IGHV3-11	0.877973	1.34885	3.53154	2.45299	0.229693	2.08603	0.764181	2.66952	2.37413	0.363056	3.13935	2.84274	0.565196	2.8927	1.21567	0.206526	1.21741	0.65739	2.79545	2.36366	0.912316	1.52629	1.25169	1.25804	2.66782	0.815042	2.32182	2.72763	2.33917	2.27853	3.37009	0.69984	0.494147	0.570966	1.8728	3.54059	0.834348	1.04046	0.571344	1.45718	3.19401	1.40991	2.41833	0	0.27911	1.85132	1.68889	0.139243	0.178169
IGHGP	0.16186	0.665123	1.71873	2.52981	0.839957	1.75903	0.621454	1.94591	1.45718	0.788832	3.89083	3.26896	0.543347	3.16698	1.14649	0.365568	1.4902	1.44101	2.4454	1.55594	1.36407	4.15033	2.55542	1.04845	2.94101	1.06435	2.29993	3.05041	2.26421	2.01072	4.17906	0.977691	0.641915	1.53643	1.87283	3.26345	0.820107	1.21512	0.338893	1.91386	2.92208	0.969526	3.76208	3.90514	1.51591	0.975806	0.967689	0.46439	1.91155
IGHV1-2	0.152897	1.56336	3.00436	3.11085	0.257931	1.87316	0.963945	3.7269	1.89017	0.444284	1.53537	2.85603	0.833489	3.39274	2.1044	0.812695	1.76776	1.80241	3.16994	0.208506	1.38513	2.6549	1.65396	1.25875	4.48672	1.78575	2.59655	2.03539	2.04256	0.866854	3.30558	0.647576	0.85667	2.09032	2.76808	2.99335	2.2349	1.955	0.519094	1.36592	3.80811	0.983658	2.96899	0	0.101157	0.726219	2.82039	0.54571	0
IGKV1-16	0.454181	1.07467	2.63612	1.87452	0.829814	1.67969	2.55925	1.02463	2.08117	0.844542	3.23821	3.74322	0.247973	1.9865	0.691231	0.329734	0.817911	1.0422	2.79363	1.486	0.986308	2.64095	2.17654	1.53362	2.94494	0.58506	2.54949	2.74954	2.20336	2.02912	3.05213	0.700427	0.423058	0.934561	3.39119	2.19365	1.54453	1.35006	0.999207	1.47362	2.69223	1.1393	2.40609	0	1.37992	1.11181	1.0861	0.0597213	0.821779
IGHV3-21	1.39303	1.20965	3.73688	2.5491	1.17183	2.22784	0.871612	3.50421	2.44859	0.765086	4.96707	2.16879	0.579735	2.61425	1.45716	0.29364	3.94517	1.04142	2.16975	2.08474	0.897212	2.39792	1.9834	1.17678	3.12043	1.8455	1.6705	3.89819	2.572	2.21618	2.84908	0.714552	1.00792	1.97724	2.39365	2.71867	1.76418	1.61326	0.617766	1.88808	3.02015	1.58747	3.14944	0	1.18134	1.94168	1.71142	0.29033	0.658431
IGHV3-48	0.517701	0.660631	1.70492	1.81563	0.249706	0.24979	0.0856628	0.873215	0.748501	0.430945	2.38554	2.0747	0.336343	1.09729	0.902112	0.0788434	0.399704	0.814272	1.75103	1.76616	0.342864	1.61302	2.21435	0.393657	1.96064	0.56691	1.60475	1.3592	1.67754	1.31409	1.16049	0.184871	0.291165	1.42406	1.07042	1.41344	0.533386	0.788584	0.382958	0.776292	1.84876	0.240557	0.950792	0	1.25027	0.552691	1.01816	0.102944	0.0676029
IGHV4-34	1.68458	0.835152	2.60247	1.99962	0.362571	3.56319	1.15204	2.73419	1.94878	0.712941	3.62364	2.61637	0.802678	2.70886	1.88005	0.684053	1.13162	1.75114	2.16285	3.08008	0.605514	3.37804	1.94228	1.4298	3.46553	1.72932	2.37744	4.82725	1.8195	1.91178	2.92537	1.33671	1.19415	2.69024	2.71892	3.21743	1.75501	1.5144	0.692094	1.67999	3.8179	1.85835	2.70965	0	1.33022	1.02714	3.37385	0.163266	1.35296
IGHJ3	0	1.18908	1.35772	0.2699	0.736727	0.41502	0.622312	0.517373	1.68207	0	2.86464	0	0	1.17364	0.790345	0	0	1.98977	1.11026	2.40616	0.960563	2.35017	1.68802	1.57319	2.62501	1.34663	1.1118	2.48555	1.17905	0	2.0091	0	0.728742	1.7413	0.570382	1.86403	0.989819	0.906485	0.416878	1.09928	1.7658	0	2.27452	0	0.694321	0.569678	0	0	0.508889
IGKV1-6	0.51541	0.993038	1.49246	1.63026	0.330889	1.82205	1.23644	1.62564	1.43774	0.352789	5.93112	1.4988	0.496115	1.80477	0.509234	0.399759	0.611537	0.364458	2.10013	1.72401	0.84234	2.00727	2.42271	0.544535	2.6423	0.67533	2.19959	2.91177	1.33432	1.58701	2.98985	0.742872	0.593076	3.40859	1.35796	2.7055	1.2364	1.18774	0.428266	0.913732	2.25804	1.33712	2.97426	0	0.928524	1.12847	0.523178	0.0594133	0.62797
MZB1	0.0721422	0.402659	0.834544	0.712485	0.372391	0.694166	0.253193	0.5231	0.85559	0.187692	1.54387	1.89612	0.137241	0.835988	0.341803	0.50218	0.990824	0.494058	0.711087	0.788616	0.303974	1.52014	0.846711	0.494523	1.06488	0.599922	0.621223	1.48798	1.1781	1.08643	2.00939	0.187236	0.217758	0.372598	0.748015	0.990266	0.525321	0.414721	0.176329	0.466492	1.24399	0.389975	1.02454	3.82394	0.37584	0.261014	0.914601	0.15375	0.663153
IGHG3	1.18263	2.24942	4.04696	4.39123	1.60536	3.32348	2.65288	2.63818	3.25472	2.24136	4.92669	4.38377	1.4719	3.56501	2.86052	1.86992	3.13602	2.27512	2.42004	3.33953	2.02925	5.91229	3.88445	2.80321	4.79017	3.27298	3.50957	5.1544	3.68051	3.95734	5.05938	1.77303	2.54396	5.21958	3.67601	4.4558	2.59295	2.63139	1.12589	3.64846	3.90275	1.36211	4.01089	6.23543	2.29866	2.88049	2.23206	1.24604	2.91728
IGKV3D-20	0.607699	0.460346	0.516227	1.04592	0.197558	0.371412	0.236541	0.192181	1.83642	0.182919	1.54963	0.831615	0.0891192	1.14851	0.401961	0.218583	0.0790844	0.21861	1.42801	0.594526	0.333922	1.31206	0.944386	0.176991	2.39224	0.711237	0.4684	1.88819	0.981476	0.681729	1.30203	0.339643	0.195008	0.992137	0.458138	0.977515	0.55625	0.597935	0.151436	0.588038	0.769687	0.644939	1.53701	0	0.446788	0.457551	0.50054	0.100038	0.640501
IGLV2-8	0	0.643231	2.84999	2.23129	0.859781	2.13278	0.752566	2.41705	2.21734	1.2888	3.45444	2.35238	1.36644	3.45837	1.11526	0.188688	6.70169	0.672578	2.86134	2.13466	0.775533	3.05735	2.66469	1.6059	3.46555	0.903662	2.53732	3.58721	2.14032	2.26671	2.55923	0.8428	0.579635	2.04343	1.73376	3.64763	1.38254	2.05405	1.05056	1.35503	3.56527	2.10767	3.75277	0.123406	2.39594	1.24254	2.18347	0.0858705	1.20958
IGHV1-24	0.360174	0.593313	0.984173	2.04086	0.398123	0.354079	1.06565	0.782375	1.5453	1.1424	1.41077	0.577668	0.142071	0.854774	1.38347	0.235265	0.279211	0.948617	2.49271	1.17766	1.12718	1.49316	0.436414	0.885907	1.75822	0.833424	0.925868	2.52442	1.89263	1.11285	3.58939	0.364463	0.435716	1.60823	2.12205	1.49502	0.985164	0.571946	0.355697	0.74935	3.35363	1.42134	1.5176	1.49122	0.452561	1.10737	1.8498	0.208497	0.488928
IGHA1	0.666257	6.05908	5.96768	6.4112	4.74398	5.74049	5.63438	6.82224	7.28357	4.48161	8.02217	9.25639	3.49033	6.77512	5.31581	4.99251	4.47955	4.86238	6.78132	5.92556	4.56804	8.53207	6.22093	6.08888	8.37546	6.39628	6.96595	8.27447	7.2031	8.04582	8.80164	4.25234	4.66417	6.34766	6.49419	8.01251	5.70778	6.49349	4.5868	5.78644	6.31634	6.41531	8.26035	10.3252	4.53257	5.73706	5.92442	3.38391	6.82269
IGLV3-1	0.434467	0.558552	2.06167	2.52648	0.317454	2.12598	1.85712	2.65168	2.02471	0.987265	4.91003	5.30121	0.972187	2.29164	1.36272	0.792134	7.94849	2.47854	1.60079	1.01308	0.662096	3.43353	0.815532	0.79051	2.30612	2.08059	1.10007	3.51369	3.57236	2.29345	4.19238	0.99226	0.789267	2.30536	2.17707	3.17857	1.41084	1.46387	0.539758	2.09432	3.69161	1.71572	2.85016	0	1.13241	1.47941	2.79403	0.527617	2.02583
IGHV1-58	0.419895	0.265447	0.404573	1.05058	0	0.479754	0.53291	0.0363648	0.418063	0.284456	1.66811	0.574215	0	0.942251	0.380941	0	0.0848353	0.121588	0.310372	0.304426	0	0.0966722	0	0.0659385	0.759878	0.496669	0.632014	0.985572	0.764093	0.405607	1.62143	0.0670236	0.0550455	0.501854	0.363976	1.57488	1.21569	1.16479	0.162161	0.829862	0.733764	0.463283	0.882601	0	0.449744	0.193165	1.11042	0	0.678719
IGLV7-43	0.447079	1.02277	3.1788	0.557088	0.117447	0.818522	0.425692	0.286402	1.24214	0.209448	2.25403	0.808168	0	2.63469	0.503651	0.171279	0.296253	0.511466	1.30737	1.8689	0.56719	1.51758	1.4144	0.487801	2.60584	3.4616	1.54656	3.21339	1.32297	1.863	1.54854	0.735312	0.460892	0.533434	0.94542	1.9817	1.03259	1.15333	0.328658	1.16089	2.03185	1.43842	2.42271	0	0.978391	0.607681	0.698834	0.115022	1.19657
IGHV4-55	0.325816	0.29544	1.02889	0.57828	0	0.573569	0.281482	0.487531	0.275106	0	1.13438	0.703582	0.206777	0.618312	0.422195	0	0.862075	0.199606	0.658681	0.179061	0.394984	1.06456	0.546229	0.211429	1.35616	0.0722692	0.857349	1.58546	0.642596	0.756915	0.71767	0.0751868	0.121024	0.391795	0.47239	0.700423	0.121041	0.302028	0.236881	0.340522	1.23243	0.468228	0.760106	0	0.0770647	0.215589	0.202207	0	0.225216
IGLV4-69	0.289873	1.16831	2.00561	1.07498	0.256803	2.23361	0.677346	1.05973	2.22966	0.364162	2.64357	1.51759	0.716252	2.32882	0.922772	0.490977	0.504781	0.797843	1.7963	1.30458	1.38087	3.40419	2.35869	0.244681	2.98022	1.1784	2.92332	4.10231	2.36172	2.59957	3.67996	0.248466	0.656649	2.274	0.931561	1.5634	1.42818	1.39848	0.896834	0.84931	4.08765	1.88516	2.87743	0	0.74388	1.05371	1.55489	0.297218	0.531231
IGHG2	1.16062	3.21614	3.46542	5.77575	4.01421	4.91383	2.68174	5.10681	5.15264	3.23817	7.15022	6.36369	3.31362	7.27175	3.4545	2.64429	2.08202	4.36124	5.78693	4.7914	4.46399	6.94805	6.33445	3.29651	6.40623	3.94439	5.47905	6.67789	5.56481	4.68199	7.24435	4.23733	2.54851	4.27373	4.73037	7.23943	3.52518	4.19863	2.66707	5.4208	6.77566	3.68734	7.4642	6.14381	5.27624	4.1018	3.95972	2.90535	4.34318
IGLC3	1.35846	2.77356	4.98855	4.38085	1.85403	3.86543	2.55145	4.75533	4.67612	2.97007	5.70917	6.33055	2.03544	4.05859	3.10136	2.3496	3.68164	3.38619	4.03782	3.64886	1.98552	5.88579	3.75674	3.32337	4.61257	4.51411	4.65709	6.56898	5.57886	6.03384	7.01653	2.80028	0.702499	4.51809	4.24407	3.98278	2.11976	4.01335	2.03262	3.96078	4.38068	3.60455	6.16486	6.25417	3.44617	3.02014	3.46819	1.95238	4.46491
IGHV3-73	0.759958	1.16604	1.18298	2.58632	0.291797	1.79356	0.446628	0.846426	1.2722	0.229055	2.49313	0.895389	0.932378	1.23375	1.04499	0.289378	0.331367	0.169868	1.42719	0.33303	0.455527	1.77791	1.38169	1.01364	2.59971	0.643723	1.69863	3.24181	1.68747	1.52583	1.86629	0.345172	0.490872	0.766117	1.13501	1.80732	0.151276	0.6675	0.201969	1.2098	1.62929	1.05397	1.86545	0	2.06634	0.793219	0.464775	0.101807	0.19191
CD79A	0.04407	0.369746	0.676863	0.824805	0.59507	1.0612	0.444092	0.590962	0.866314	1.1445	1.40787	1.40837	0.723234	1.09637	2.50719	0.368052	0.4944	0.368096	0.558026	1.81267	0.679373	1.45268	0.845509	0.599568	1.49567	0.658609	0.716809	0.955971	1.05078	0.936671	1.35521	0.505029	0.459374	0.818828	0.761792	1.41883	0.546675	1.64555	0.408906	0.631693	1.50327	0.764557	1.25425	1.31376	0.373574	0.604942	2.09715	0.399314	0.79145
IGHV3-15	1.95622	1.63466	3.24109	3.2179	1.69672	3.01145	0.97644	2.73527	2.65704	0.947973	3.70909	6.22823	1.3362	3.74019	1.78822	0.0779653	1.68216	2.70922	3.4473	2.83197	1.00559	2.73259	2.60083	1.51641	3.85262	3.36464	3.04019	5.43397	3.74205	2.35072	5.02148	1.05742	0.969357	2.21251	3.38693	3.75133	2.1343	1.93011	1.23414	2.23726	3.73577	2.19769	3.9637	0	2.57144	2.3655	2.65058	0.821891	1.66973
IGHV4-28	0.468776	0.373141	1.28774	0.58313	0.0543838	0.547108	0.521332	0.697459	1.03918	0.0986486	1.92384	0.626901	0.0473424	0.632442	0.548516	0.0801066	0.372947	0.118567	0.617707	0.78633	0.149359	1.14743	0.701565	0.2415	1.43743	0.39106	1.05033	2.05209	0.97948	1.32823	1.45628	0.0653275	0.295501	0.395289	0.533328	0.830188	0.613977	0.224085	0.158185	0.410668	0.797488	0.45299	1.05293	0	0.307491	0.386298	0.382925	0	0.475202
IGHV3-30	0.899444	1.43181	3.22507	2.54633	0.717186	2.4718	1.93379	2.33507	2.47408	0.85002	3.16352	5.01172	0.298971	3.55641	1.51905	0.479344	6.23556	1.30924	2.7151	1.68661	0.936773	3.32964	2.35793	1.36302	4.61275	0.610062	2.69565	3.92186	2.18442	3.15941	3.43787	1.12936	0.865422	3.03443	2.3757	3.1599	0.979255	1.59527	0.90771	3.071	3.61834	2.53639	3.13115	0.517835	0.900499	1.64123	1.10848	0.41533	1.00705
IGLV7-46	1.18363	0.574106	1.19715	2.262	0.593479	0.552518	0.631474	0.730126	1.54979	0.982973	2.80693	1.48665	0	0.595934	1.53769	0.0881799	2.21637	0.604122	0	1.93393	0.679914	2.07195	1.6053	0.38043	2.39346	1.05673	1.33043	3.34668	1.65326	2.35378	2.82449	0.386051	0.17052	0.376565	0.849853	2.12442	0.665016	1.49459	0.596162	0.87663	2.31381	1.94501	2.56561	0	1.42132	0.57821	0.517468	0	0.853962
IGHV2-26	0.574785	0.631116	0.680749	0.965314	0.425261	1.52916	0	0.44423	0.266534	0.47997	1.91483	1.53465	0.739691	1.0468	0.189955	0.466903	0.299062	0.0673275	0.772252	0.749091	0.314228	0.870562	1.29907	0.7752	1.60341	0.802602	0.153159	1.22718	1.80453	2.03439	1.98442	0.141883	0.67052	2.05813	0.247434	1.04012	0.373918	0.535914	0.331741	0.763775	2.91689	1.28698	2.01164	0.793029	0.30858	0.752736	0	0	0.148988
IGHV2-5	0.24489	0	1.08013	1.13754	0.119534	0.229995	0.315799	1.56415	0.536008	0.26174	1.45703	1.84825	0.201671	0.723474	0.558577	0	0.483374	0.366161	1.30139	0.470877	0.316467	0.751155	0.501904	1.01749	1.58982	0	3.23713	2.20723	1.10246	1.27635	1.52728	0.209449	0.328348	2.03151	0.587727	0.877049	0.376529	0.71577	0.176695	0.566883	1.39238	0.457611	0.278867	0	0.214441	0.393777	0.13442	0	0.219689
IGKV1-17	0.636921	1.03627	2.35117	2.21003	1.05645	1.82752	0.822983	2.3051	1.4641	0.710663	3.79869	2.04826	0.336343	2.87109	0.812708	0.0897631	0.97222	0.900533	2.29448	2.28081	0.894116	1.09664	1.99153	0.736262	3.35707	0.201672	2.38255	4.20892	2.3803	3.37889	3.91821	0.273013	0.328348	1.86103	2.56146	3.05994	1.31677	1.35006	0.28351	1.73663	3.53793	2.13779	3.16937	0	1.27237	1.27037	1.60913	0.0597213	2.04445
IGKV1-8	0.0861108	0.114699	0.463462	0.664617	0.0307443	0.147612	0.623312	0.257237	0.315894	0.0834103	0.39961	0.341424	0.0267353	0.295491	0	0	0.220825	0.100357	0.335933	0.201253	0.0856388	0.613465	0.131939	0.205709	0.659167	0.169534	0.439935	0.979278	0.94579	0.416759	0.89569	0.176146	0	0.749902	0.129666	0.3397	0.226458	0.380164	0.0908179	0.310369	0.445831	0.0868473	0.773094	0	0.056525	0.190109	0.165741	0.0300909	0.149735
IGHV3-53	0.218216	0.909803	1.0042	1.75843	0.5149	1.52998	1.12447	0.902938	0.183194	0.367048	2.62318	7.13704	0.231197	2.6005	0.460064	0.173116	0.749027	0.944437	1.31712	1.77106	0.266596	0.966963	1.10041	0.0946608	1.44102	0.704007	1.79335	2.25206	1.94747	0.835608	1.54654	0.568221	0.225509	1.20609	1.05792	1.70739	1.12731	0.678377	0.0408936	0.912546	1.96606	1.06917	1.68329	0.113012	1.0678	0.623079	1.19717	0.0398106	0.66059
IGHV3-74	0.905844	1.3196	2.87965	2.40415	1.20617	2.07982	0.801454	2.16178	2.09297	0.547105	3.34754	2.00165	0.921179	3.23698	1.18826	0.412197	2.77206	1.54721	3.01971	1.66974	0.902041	3.00694	1.96572	1.55875	3.22814	1.6735	2.48023	4.42157	2.87423	2.59996	2.53562	1.2682	0.887775	1.0762	2.36997	2.73482	1.51878	1.83965	1.46568	1.64244	7.37437	2.1609	3.35054	0	2.68979	1.89849	1.36293	0.184066	1.27038
IGHJ2	0	0	0	0.661355	0	0.394061	0	0.266913	1.13053	0.366481	2.49882	0	0	0.774003	0.754803	0	0.311622	1.0357	1.06488	1.16795	0	2.70436	0.763822	0	3.55035	0.447352	0.348847	1.84841	0.482447	0	1.71397	0	0	0.452099	0	1.9124	0.695432	0	0.395837	0	1.00388	0	1.35056	3.43859	0.255989	0	0.773869	0	0
IGHV4-31	0.627264	0.525719	2.07743	1.69488	0.937728	2.11101	1.16023	0.991073	1.64683	0.396415	1.72783	1.72108	0.41279	1.67144	1.06054	0.539598	1.09924	0.594866	1.73195	0.813504	0.519287	1.88029	2.05864	0.396874	1.73449	0.694523	1.49972	2.82976	1.37415	2.19971	2.11271	0.590698	0.778019	1.0826	1.07746	1.14344	0.870073	0.180767	0.427833	1.22692	2.18344	0.730592	1.99346	0	0.510556	0.957814	0.863393	0.200765	2.14991
IGKV2-24	0.923377	0.514884	1.80879	1.0058	0.416736	1.30202	0.346024	1.68795	0.904751	0.429798	2.73098	0.454891	0.447351	2.67005	0.831111	0.169207	0.330186	1.37118	2.86734	2.07054	0.561165	2.1323	1.16405	1.42647	2.50484	0.704984	1.97004	4.14446	1.4013	0.820348	2.60725	0.683252	0.695351	0.575995	1.40326	2.90438	1.72784	0.525547	0.372572	1.32607	2.30875	0.851165	2.52448	0	0.969253	1.74077	0.360578	0.167219	5.45563
IGKV1OR2-108	0.0922546	0.306748	0.346153	0.362404	0	0	0	0.344191	0.33664	0.060189	0.951976	0.653835	0	0.315038	0.0712549	0	0.235828	0.207506	0.402417	0.35109	0.336453	0.649809	0.141196	0.0770337	0.609909	0.21494	0.488465	0.785539	0.233267	0.276825	0.879619	0.152562	0.0643484	0.346043	0	0.793255	0.241812	0.265808	0.188425	0.212366	0.76849	0.0626899	0.651554	0	0.118761	0.0476855	0.0735235	0	0.082308
IGHA2	0.0912529	2.98736	4.07819	3.03237	2.00661	2.32501	2.34592	3.73065	5.55581	2.40893	5.16626	3.94129	1.40857	5.28755	2.14436	3.11406	1.75045	2.71313	4.65174	4.03231	2.3721	5.79068	4.66804	3.31969	4.8509	4.26816	4.87816	6.1082	3.71454	4.27633	6.02549	2.42624	1.31519	3.02002	3.21684	4.66831	3.85672	3.28716	3.03369	3.39949	4.23865	4.49486	5.99193	3.52521	4.36774	2.87274	3.34837	2.44103	2.41014
IGHV1-69	0.481349	0.936176	0.456002	1.2598	0.397279	1.13044	0.0896945	0.17409	0.678495	0.0517222	1.49309	4.79741	0.229048	0.273929	0.230841	0.0825633	2.24578	0.179559	0.427135	1.83082	0.357603	0.273721	0.269697	0.190271	2.2787	0.715773	0.843235	1.45988	1.40816	1.35536	2.5939	0	0.434803	0	1.41819	1.03329	0.665662	0.604085	0.21336	0.140003	0.561546	0	0.636288	0.154362	0.258265	0.229905	0	0	0.538762
IGLV3-9	0.138984	0.294861	1.58176	0.939901	0.191136	0.235289	0.0804214	0.544467	1.09786	0.134701	1.96719	1.8365	0.896176	1.89646	0.796272	0.144405	0.407462	0.161501	0.607384	1.11128	0.202684	1.58093	0.243311	0.628514	1.38493	0.797519	0.720678	1.56362	1.48116	2.45165	0.402245	0.279204	0.0974133	0.661004	1.40564	1.92839	0.574389	0.695687	0.0504823	0.348489	1.38738	0.422307	2.13107	0	0.433391	0.804255	0.214298	0.429267	0.535616
IGKV3D-15	0	0.276426	0.420521	0.297605	0	0.455433	0.0473545	0.180701	0.159806	0.155657	0.999751	0	0	0.58231	0.0636858	0.166786	0.0885754	0.126879	0.281063	0.167105	0	1.3343	0.205089	0.197455	0.786482	0	0.364413	1.0966	0.448924	1.06601	0.37793	0	0	0.254967	0	0.521646	0.0575067	0.239205	0	0.234757	0.515073	0.056013	0.593471	0	0	0	0	0	0.0735944
IGKV1-27	1.02671	1.21013	3.11566	2.48327	0.424297	1.39215	0.667257	1.955	1.51699	0.519088	3.37632	8.40396	0.103302	2.05563	1.02098	1.33603	0.639642	1.30866	2.42898	0.982578	0.313488	2.57464	0.93995	1.94045	2.62565	1.39674	1.69339	4.10833	2.52532	1.82419	2.8184	0.270406	0.814507	1.03707	2.38673	3.55145	1.33206	0.895283	0.228853	1.11928	1.68883	1.90676	2.59193	0	0.561427	1.10367	0.786358	0.370446	0.625302
IGKV1-9	0.70215	1.7448	3.399	4.47224	0.87836	1.52449	1.27592	1.82056	2.16286	0.372009	5.35396	0.992541	0.570759	2.81106	1.09501	0	1.56649	0.574864	2.32948	1.43522	1.27309	2.45672	2.23191	2.07688	2.91128	1.57891	2.74493	3.27374	2.16469	2.5767	3.728	0.311123	0.351143	3.59008	1.94361	3.01154	1.15093	2.09851	1.0025	1.61027	2.58139	1.52516	3.254	0	0.917353	0.857676	4.12686	0.392304	0.935152
IGLV1-36	0	0.21363	0.314484	0.692073	0.115149	0.623176	0	0.670471	0.669169	0.0541764	0.922475	2.17994	0	1.32373	0.71077	0	0.433939	0.127805	0.555409	0.657598	0.235037	0.962805	1.29094	0	1.41987	0.418686	0.239972	1.56082	0.658082	1.37627	1.36975	0.0705188	0.167243	0.663892	0.509161	0.792047	0.113637	0.788162	0.0590407	0.513326	1.17873	0.213582	0.836916	0.161423	0.548351	0.538811	0.883869	0	0.074142
IGHM	0.833679	1.96454	5.00962	3.40866	2.63497	3.85624	2.05058	2.65879	4.3301	2.46873	4.76254	6.16011	2.74101	3.17347	4.72815	1.60204	2.9866	2.78699	3.82312	4.27288	2.50255	3.34465	3.51075	2.80601	5.92042	2.09052	3.43336	4.45763	4.51491	3.65764	3.96923	3.14488	2.01408	3.57984	2.6048	5.68187	2.75599	4.26538	2.97681	3.92551	8.47447	3.17461	4.28166	7.61146	2.51115	2.88929	6.10404	2.12345	3.41272
IGLV8-61	1.08821	0.81355	1.1084	1.84036	1.10007	0.901427	0.767388	1.75445	1.50083	0.10118	1.93185	0.822297	0.944589	2.07398	1.32824	0.495994	1.25884	1.34415	1.95618	1.94796	0.834971	3.03696	1.99304	1.31991	2.66513	1.15889	1.59795	2.51576	1.43075	2.39409	1.78026	0.854718	0.108068	1.25506	1.58918	1.55797	1.78683	0.975266	1.47738	0.935638	2.38692	1.09493	2.68238	0.153655	0.0347602	1.96127	0.181089	0.254529	0
IGHV2-70	0.240571	0.116457	0.0375786	0.624663	0.189783	0.320012	0.12097	0.572121	0.689666	0.547336	2.25473	2.26799	0.0280163	0.643265	0.533498	0.130949	0.270424	1.46346	0.243364	0.702058	0.202302	0.594809	0.0471779	0.202716	1.36714	0.0307548	0.815418	0.851525	1.79341	0.838624	1.65912	0	0.145611	0.685073	0.810982	1.03821	0.0516382	0.371403	0.227934	0.341502	1.79696	0.216655	0.403279	0	0.35211	0.0683636	0.222266	0.0575693	0.248708
IGHV3-43	0	0.470301	0.121974	0.188226	0.0532766	1.23559	0.686104	0.811353	0.439644	0.27251	0.63915	3.47589	0.407818	0.773082	0.0582205	0	0.987092	0.116204	1.01006	0.377181	0.401022	1.29539	1.06156	0.885653	1.23982	0.90392	0.177725	0.926231	0.777117	0.784587	1.01771	0	0.245493	0.121932	0.468052	0.896193	0.375001	0.700702	0.873564	0.600227	1.44179	0.100635	0.775643	0	0.40673	0.149693	0.920702	0	0
IGLV3-10	0.734901	0.624479	2.1925	1.91388	0.276776	2.85198	1.3451	2.63906	0.604777	0.208943	3.22887	0.867062	0.489575	3.33437	1.2282	0.170861	0.908399	1.59821	1.74577	1.7806	0.880238	3.15042	2.11182	1.26569	1.31457	2.08143	0	2.93688	4.76908	3.00047	1.97038	0.267848	0.0589579	0.532278	2.39161	2.82931	2.29913	2.32086	0.467564	0.958054	2.22982	1.84773	2.46584	0.164189	1.33172	0.635228	1.82135	0.0585083	1.47083
IGHV3-66	0.678522	1.05465	1.05383	0.603473	0.426662	0.81966	0.168364	0.319033	0.724037	0.644787	2.12028	6.14728	0.262096	2.47348	0.546378	0.227108	1.54027	0.423329	0.872744	0.84576	0.283484	0.79837	0.6477	0.0639749	2.00191	0.528784	0.414806	1.62129	0.195449	0.0495939	0.502434	0.244183	0.294249	0.662334	0.688948	2.18102	0.681147	0.416297	0.206376	0.372933	2.65429	0.451168	0.935381	0	0.487434	0.807438	0.0610471	0	0.196113
IGHV3-72	0.0744752	0.891669	0.834451	0.849485	0.289994	0.152324	0.783042	0.842053	2.03295	0.629342	1.70009	2.39814	0.504763	2.36947	0.532877	0.0774477	0.393342	1.49579	2.54585	1.39012	0.211681	1.97614	1.57518	1.36965	2.7806	0.67941	1.09185	2.97547	1.54803	1.81212	2.05899	0.988668	0.488032	0.430772	1.29752	2.28914	1.04361	0.831128	0.741223	1.39077	1.11002	1.23508	2.31302	0	1.64797	1.11057	1.35162	0.101136	0.249029
IGLV3-27	0	0.151751	0.64024	0.146596	0.0611632	0.333348	0.609518	1.02657	0.763182	0.110738	3.17796	0.941337	0.0532601	1.9288	0.413431	0	0.180176	0	1.16518	0.515988	0.516392	1.29043	0.597849	0.269538	1.33502	0.202171	0.202787	0.355059	0.680337	0.636514	3.16074	0.654823	0.11825	0.731108	1.76341	0.466014	1.24299	0.423282	0	1.02817	0.845892	0.501658	1.19083	0	0.430969	0.46215	0.197696	0.0598764	0
IGKV1D-16	0.0863319	0.0776693	0.0712773	0.616696	0	0.229995	0.355758	0.223726	0.615195	0.110456	0.713687	0.688776	0	0.370743	0.0666494	0	0.136851	0.519419	0.460012	0.378717	0.166894	0.614786	0.947241	0.442054	1.08184	0.13753	0.610532	1.43806	0.523093	1.78636	0.304864	0	0	0.490597	0.323587	1.1972	0.278592	0.154917	0.0613345	0.374284	0.569564	0.271868	0.476064	0	0.180842	0.0445799	0.13442	0	0.077007
IGHV3-7	0.624896	0.256397	0.698934	3.0957	0	0.718705	0.167254	0.600376	0.86951	0.1889	0.821446	1.00618	0.17873	1.39581	0.115203	0.0792003	0.196333	0.276973	1.06313	0.202625	0.0757434	0.485789	0.591146	0.18279	1.01504	0.434774	0.447711	1.40197	1.25862	0.39239	0.63375	0.126402	0.0530345	0.289869	0.15123	0.451774	0.335885	0.449303	0.106156	0.257352	1.41778	0.448462	0.672295	0	0.955435	0.287711	0.118815	0.0526292	0.0679101
IGHV1OR15-2	0	0.235956	0.148565	0.192552	0	0	0.0530181	0.564624	0	0	0.583434	0.316979	0.0568107	0.188342	0	0.0959134	0.360793	0	0.215194	0.126763	0	0.406124	0.387866	0.150162	0.252576	0.0752614	1.0621	0.422859	0.159624	0.465448	0.505835	0	0.0643484	0.674779	0.854184	0.315365	0.349043	0.0572242	0	0.162133	0.103063	0.180445	0.0538861	0	0	0.0938452	0.143481	0	0.160173
IGLV5-45	0.0823158	0.706619	1.4003	1.06477	0.114034	1.86114	0.302161	0.781343	0.862268	0.155286	1.47128	0.447995	0.0995306	0.877341	1.36494	0.085592	0.288135	0.185924	1.68571	0.924697	0.302803	1.41265	1.67544	0.832114	1.58448	0.465644	0	2.07643	1.32678	1.01124	1.69618	0.482039	0.216894	0.470555	1.68459	1.71418	0.68567	1.78512	0.0584577	0.769816	1.40387	1.22813	3.63665	0	1.33677	1.70971	0	0.111677	0
IGHJ1	0	0	0	0	0.393936	0.703255	0.326667	0	0.673281	0	0.884294	0	0.347836	0.30646	0	0	0.311622	0	0	0	0	1.07282	0.551217	0	0.405679	0.447352	0	1.28984	0	1.28448	0	0.463201	0	0	0	0.634935	0.38922	0	0	0	0	0	0.827861	0	0.255989	0	0	0	0
IGKV1-12	0	0.0738645	0.418686	0.2041	0	0.317558	0.0471204	0.309147	0.390443	0.105103	0.288098	1.4173	0.0504985	0.422381	0.0633727	0	0.249754	0.497331	0.401645	0.166311	0.302116	0.721426	0.241703	0.369466	0.466573	0.361748	0.585298	1.30603	0.602969	0.336459	1.08229	0.318837	0	0.418556	0.237689	0.482628	0.216418	0.323323	0.0583138	0.189864	0.444913	0.351322	0.0942478	0	0.0713971	0.162498	0.35415	0	0
IGHV6-1	0	0.0709119	0.547262	0.769281	0.478622	0.161006	0.0890658	0.236652	0.376362	0.100944	0.7561	0.273826	0	0.500974	0.1192	0.0819831	0.164582	0	0.530762	0.392297	0.355311	0.186848	0.608571	0.0657832	0.890972	0.184793	0.693278	1.35453	0.261873	0.517848	0.51465	0.0668658	0.107817	0.299329	0.15641	1.50375	0.0549233	0.229077	0.307254	0.0941646	0.360023	0.380962	1.67865	0	0.4743	0.156189	0.122931	0	0.321577
IGKJ5	0.69013	0	1.00547	0.339453	0	0	0	0.875242	0	0	0.65878	1.33442	0	1.19878	1.52672	0	0.411349	0.564619	1.51999	0.512559	0	0.811512	0.398764	0	0.530414	2.16423	0	1.57405	1.66615	0.478188	1.74012	0	0	0	0	0	0.509725	0	0	0	0.755226	1.162	0.436729	0	0	1.35664	1.29693	0	0
IGKV3D-11	0.134264	0.232613	0.263341	0.373225	0.0953332	0.269046	0.114943	0.234955	0.294468	0.17101	0.870397	0.627034	0.307179	0.416519	0.201082	0.0714406	0.143935	0.204537	0.236574	0.346301	0.0683145	0.971146	0.437596	0	1.04246	0.307179	0.308083	1.09209	0.175813	0.357472	0.901768	0.168076	0.0940592	0.16364	0.320248	0.927645	0.344279	0.237913	0.0487169	0.268975	4.4594	0.298168	0.74375	0	0.0886357	0	0	0	0.333588
IGHV3-13	0.148505	0.6181	1.16775	0.807501	0.250773	0.685018	0.0436663	0.969743	1.34835	0.355905	1.42642	2.1902	0.411119	0.543919	0.936895	0.154278	0.196333	0.059812	1.62287	0.68092	0.766172	1.55338	1.2156	0.124396	0.836208	0.480949	0.732565	1.84247	1.16902	2.16123	2.23978	0.242615	0.0530345	0.123019	1.03555	0.34191	0.104203	1.56548	1.10121	1.11882	1.24354	0.369235	1.35734	0	0.749229	0.351489	0.639672	0	1.14073
IGLC7	0	0.463916	1.33308	0.713724	0.151944	1.19927	0.124183	0.493015	0.50664	0.45955	1.43058	0.544917	0	0.739639	0.756135	0.0772767	0.798391	0.540042	0.254766	0.489882	0.0739017	0.176478	0.0390456	0.975156	0.61921	0.753478	1.58485	1.4531	2.2749	1.37383	1.05358	0.576338	0.409903	0.604781	0.810908	1.20402	0	0.369038	0.200259	0.680749	0.341115	0.51257	1.0681	2.97411	0.0326559	0.741997	0.170632	0	0.0662545
IGLV9-49	0.155732	1.53178	0.357098	0.259632	0	0.163239	0.133462	2.02673	0.294933	0.15096	0.853251	1.54037	0.636575	0.202198	0.478486	0.0831518	3.72916	0.180797	0.392185	0.636789	0.154899	1.9283	0.74876	0.813441	2.82145	0.404399	0	2.16692	1.27123	0.850624	1.82258	0.067824	0.305917	0.247519	0.0814694	1.13419	0.596316	0.394292	0.40175	0.387324	1.81743	0.619766	1.99604	0	0.401521	0.195374	0.0636754	0.0552803	0.20416
IGKV2D-29	0.608319	0.449839	1.34002	0.987575	0.113211	0.794906	0.0923011	0.842053	1.73089	0.420476	2.12229	0.658335	0.0502503	2.39118	0.886699	0	0.248607	1.0008	1.27476	0.756104	0.659438	2.30601	1.77386	0.787463	1.09744	0.360148	1.99533	2.1559	0.695543	2.74677	0.800084	0	0.0569346	0.820077	1.34736	1.94072	0.312147	0.402033	1.07596	0.704684	0.985684	0.866355	2.52836	0	0.813279	0.848584	0.127343	0.0565	1.49232
IGHJ3P	0	0.504017	1.34002	0	0.407659	0.407788	0	0.708478	1.16154	0	0	0	0	0	1.05127	0	0.586397	0.447883	0	0.40512	0	0	0.312627	0	0.419756	0.812418	0.361189	0	0	0.675679	0.671712	0	0.402749	0	0	0	0.402801	0.362511	0	0.356037	1.5007	0	0	0	0.85414	0	0.453251	0	0
IGHV3-20	0	0.381042	0.127319	0.101477	0.394766	0.259155	0.172951	0.493074	1.10769	0	1.84667	0.76273	0.184793	0.6171	1.02403	0	0.125163	0.178338	0.460771	0.108518	0.152773	0.186848	0.33614	0.457567	0.406531	0	0.228204	1.20392	0.582638	0.194011	1.44073	0.0668658	0.0549153	0.453034	0.42603	0.0966329	0.551537	0.141761	0	0.305755	0.287423	0	0.632564	0.153304	0.0685408	0.228368	0	0.054496	0
IGHV1-67	0	0.159798	0.146983	0.0792564	0	0.12631	0.332387	0.0829811	0.119851	0	0.317783	0	0	0.229421	0.322291	0.0948733	0	0.0717429	0.261618	0.125403	0	0.111525	0.0480813	0.217476	0.558729	0	0.39917	0.372584	0.36649	0.170558	0.221686	0	0	0.0753361	0	0.164522	0.124614	0	0	0.258232	0.242515	0.121449	0.202291	0	0.117483	0	0.14195	0	0.158473
IGKV3OR2-268	0	0.237821	0.0768302	0.15731	0.188961	0.128727	0.105018	0.202852	0.28793	0.0606942	0.525916	0.220599	0	0.507868	0.0718507	0	0.0998227	0.142754	0.266395	0.0653162	0	0.409154	0.271904	0	0.470869	0.147986	0.165972	0.379137	0.0827018	0.555174	0.22579	0.292776	0.0648877	0.149724	0.183679	0.496413	0	0.267888	0.0661304	0.214058	0.335026	0	0.206061	0	0.157539	0.139706	0.144651	0.126036	0.161471
DERL3	0.102576	0.898971	1.00623	1.24989	1.33242	1.14059	0.88974	1.22079	1.27594	0.485563	1.06294	1.68889	0.923252	0.819768	1.05205	1.37035	1.55681	0.882778	0.924122	0.787388	1.31961	2.40001	1.53582	0.418594	1.60487	0.904186	0.959238	1.40647	0.825756	1.15538	1.48356	0.787496	0.717849	1.50083	1.49326	1.62951	0.839202	0.88487	1.16705	0.621318	0.976373	0.584693	1.02138	2.19503	1.76059	0.783991	1.69227	0.561277	0.750567
IGKV1D-8	0.432123	0.108767	0.281081	0.520225	0	0.315777	0.26058	0.0282724	0.158106	0	0.694001	0.463632	0.0746431	0.698	0.181263	0	0.0981962	0.0951437	0.399455	0.203864	0.230969	0.343295	0.0948689	0.14896	0.464082	0.0986901	0.370731	1.52885	0.301026	0.355758	0.637108	0.151341	0.0844783	0.322927	0.18077	0.461383	0.0428636	0.146641	0.0860851	0.210701	0.343957	0.0823156	0.138331	0	0.0535462	0.0930793	0.312588	0.0425287	0.10785
IGKV3-7	0.210574	0.304417	0.11908	0.183857	0	0.150699	0.199713	0.192181	0.353854	0.0943568	0.800179	1.02826	0.0452476	0.413452	0.0568093	0.149338	0.154058	0.0578357	0.213509	0	0.273036	0.600088	0.724647	0.606057	0.845448	0	0.32851	0.985037	0.12804	0.18172	0.847596	0	0.100796	0.0607469	0.34139	0.472621	0.100811	0.0455782	0.453033	0.210701	5.68535	0.0982297	0.883855	0	0.494035	0.214058	0.221441	0	0.188676
IGKV6-21	0	0.783214	0.557323	0.803115	0.0568794	0.31193	0.333849	0.420492	0.616523	0.289534	1.45069	2.29771	0	0.381973	0.23399	1.51239	0.945909	0.621042	0.823127	0.4429	0.155983	0.829741	0.162462	0.131424	1.5218	0.640374	0.609305	0.888577	0.204873	0.527461	1.11663	0.0683135	0	0.190817	0.0820546	0.277904	0.1622	0.098096	0.489905	0.271219	0.629722	0.0546591	0.220882	0	0.200633	0.494732	0.347949	0	0.689348
IGKV1-39	0	0.0738645	0.0677783	0.139223	0	0	0.0927503	0.07465	0.107954	0	0.151228	0.725795	0	0.127983	0	0	0.0447449	0	0.401645	0	0	0.100426	0.382921	0	0.172839	0.130923	0.280285	0.50116	0	0.498497	0.456768	0	0	0	0	0.0511869	0	0.100001	0	0.0498594	0.0917723	0	0.266068	0	0	0	0	0	0.0732338
IGHV1-3	0.305741	0	0	0.32792	0.168641	0.114629	0	0.0380911	0.160189	0.204504	0.738226	0	0	0.128913	0.124981	0	0.0450795	0.127186	0.587986	0.26926	0.0822669	0.195695	0.166735	0.134918	0	0.0674429	0.32432	0.542557	0.143466	0.539712	0.292988	0.0701703	0	0.255558	0	0.558842	0.166466	0.239762	0.0587477	0.0987728	0.703707	0.212577	0.226575	0	0.173508	0.239023	0	0	0.505629
IGLV2-18	0.0872279	0.740574	1.55834	0.182395	0.335625	0.522757	0.234692	0.593229	0.456367	0.164311	2.51204	0.10743	0	1.08325	0	0.256583	0.0936202	0.663588	1.07091	0.604172	0.580918	1.91142	0.175549	0.332091	1.51149	0.0711379	0.906698	1.55028	1.31659	1.16209	2.26457	0	0	0.54649	0.764559	1.67391	0.331529	0.687992	0.0619765	0.836596	0.822791	0.740436	1.8852	0	0.877222	0.651621	0.259895	0.329179	0.352837
IGKV5-2	0	0.0720986	0.248158	0.0695843	0	0.214278	0.571243	0.208407	1.2181	0.288248	0.075742	0	0	1.12193	0	0.236861	0	0	0.314473	0.162456	0.0797168	0.643936	0.848499	0	0.412597	0.300609	0.792545	0.733795	0.972055	0.150308	0.522057	0	0.0558395	0	0.432345	1.01558	0.109614	0.275061	0.568367	0.598873	1.08488	0.206265	0.135904	0	0.0696888	0.120652	0	0	0.13959
IGLV4-60	1.45345	0.366009	0.754892	0	0.239281	1.9755	0	0	0.787533	1.8043	1.72622	0.484758	0.349543	1.29975	0.318296	0.0936045	0	0	1.01407	1.25589	0.253492	1.1302	1.53853	0.458785	1.01875	0.503617	1.46895	3.74554	0.846883	0.766644	0.218845	1.23854	0.34127	0.661317	0.259319	0.63777	0.0627919	0	0.294841	1.23458	1.45051	0.759508	1.72286	0	0.5323	0.372873	1.21759	0.234538	0
IGHV1OR15-9	0.0922546	0	0	0.08013	0.065229	0	0.153545	0.042557	0.232916	0.060189	0.247203	0	0	0.231822	0	0	0.0503505	0	0.16433	0.243282	0.178012	0	0	0.219761	0.516517	0	0.488465	0.511698	0	0.172379	0.879619	0	0.125949	0.217406	0	0.315365	0.0643577	0	0.065581	0.0560933	0.289425	0.0626899	0.105832	0	0	0.0938452	0.273974	0	0.818225
IGHV4-4	0.152897	0.07058	0.0647584	0.496673	0.0554074	0.393234	0.0450066	0.0713313	0.24537	0.0511129	0.962965	0	0	0.305797	0.228281	0	0.042736	0.177533	0.308362	0.473764	0.152078	0.270728	0.158404	0.128107	0.112344	0.183961	0.495009	1.39053	0.531747	0.479163	0.512572	0	0	0.451168	0	0.842248	0.207232	0.496742	0.161057	0.417508	1.46216	0.293454	0.504685	0	0.807802	0.261993	0	0	0.582071
PIM2	2.67882	2.32363	2.93014	2.73137	2.5856	3.11642	1.99162	3.22525	2.49348	2.79884	3.0103	3.5705	2.4166	3.30698	2.66898	2.4385	2.99215	2.85529	2.63064	3.40268	2.80093	2.97809	3.37047	3.00348	2.73882	2.51881	2.57436	3.17448	2.8039	3.50974	2.9827	2.92923	3.09134	3.38604	2.77108	3.5668	3.28263	3.58536	2.58795	2.30557	3.42267	2.73698	2.57957	3.13787	2.96845	2.21787	2.91792	2.69591	2.61159
IGHV3-64	0.805448	0.21138	1.22435	0.0271821	0.16764	0.244761	0.169487	0.309497	0.689433	0.0796335	1.0558	0.347965	0	0.273794	0.224791	0.0645858	0.161277	0.350209	0.593507	0.0856554	0.0617533	0.572619	0.269565	0.729046	0.653936	0.146659	0.0754316	1.69602	0.108255	0.29327	0.64099	0	0	0.366104	0.182051	0.901415	0.348751	0.112163	0.168513	0	0.859011	0.235699	0.93547	0	0.0539429	0.264767	0.273739	0	0
IGHV1-12	0	0	0.641845	0.0692528	0	0	0.330938	0	0.202699	0.286973	1.05158	0.190348	0	0.163584	0	0	0.450956	0.122725	0.0965971	0.39648	0.421372	0.356055	0.0827249	0	0.410845	0	0.27281	0.597562	0.26479	0.285156	0.519919	0	0	0.457767	0.300784	0.189337	0.109099	0.188207	0	0.348322	0	0	0.608112	0	0	0.230942	0.34493	0	0
IGKV1D-13	0	0	0.205077	0.146967	0	0	0.0498303	0.0789004	0.538388	0.111022	0.303298	0.299466	0	0.408504	0	0	0.0473205	0.472252	1.51096	1.32706	0	0.106091	0.132945	0.270192	1.14567	0.0707686	0.0535706	0.603683	0.822832	0	1.4514	0.143679	0.0604935	0.439659	0.250454	1.10226	0.715833	0.0537882	0.432202	0.103589	0.0492972	0	0.0506471	0	0.0754672	0.589568	0	0	0.287444
IGKV2D-40	0.0967691	0	0.296204	0.27502	0	0	0.305634	0.210715	0	0	0.408459	0.119091	0.849377	0.197248	0.340231	0	0.864648	0.0761106	0.948223	1.72932	0.186461	0	0.282193	0	0.634858	0	0.782137	1.47978	1.03195	0.438894	0.912561	0.0821472	0.364597	0.296108	0.277569	0.637989	0.364645	0	0	0.0588742	0.698114	0	0.163432	0	0.239136	0.0984349	0.220065	0	0.0863502
IGLV10-54	0.0893135	0	3.77536	0.870688	1.08288	0.291289	0.815779	2.62146	1.8416	0.168135	2.12901	1.91551	0.0549781	3.55116	1.30391	0.180102	0	0.805723	1.49977	2.09977	0.530593	2.92658	0.922158	2.06441	2.23292	0	1.44079	3.14797	1.33772	0.53611	2.49313	0.720055	0.612924	0.143868	1.07497	0.0557265	0.121995	0.955432	0.535827	1.31926	0.866782	1.05226	0.0521461	0	1.26944	0.883632	3.79113	0.177993	0.0796753
MIR8071-2	0	0	0.372427	0.207999	0.810266	0.587403	0.686944	0.217336	0.30787	0.760511	0.42045	0.918104	0.284657	0.813394	0.632195	0	0.254451	0.356176	0	1.69798	0	0.912901	0.456551	0	0.603635	1.45679	0.285501	0.548343	0.965742	0.756382	0	0.381702	0.319284	1.1228	0	0.528365	0	1.34379	0	1.0542	1.59013	0.56791	0	0	0	0	2.04381	0	0.968296
IGLV1-41	0	0.141425	0	0.403567	0.0568794	0.402529	0	0.0732157	0	0.768737	0.282942	0	0.143736	0.0430817	0.121734	0.237936	0	0.0632712	0.0495824	0.603158	0	0.771207	0.162462	0	0.11527	0	0.470286	1.33206	0	1.63069	1.25548	0	0.212423	0.0664498	0.0820546	1.33481	0	0.0498816	0	0.0488934	0.0900192	0	0.092449	0	0.0354367	0.663909	0	0	0.0718261
AC244250.2	0	0.903934	0.846138	1.17636	0.594745	0.226669	0.498693	1.46536	0.568704	0	2.29116	1.6361	0	2.0274	0	0	2.54401	1.3316	1.47222	1.82082	0.78604	0.67604	1.17648	1.14409	3.50808	0	1.62029	3.06308	3.01763	1.98391	2.9041	1.15733	0	0	0.580164	3.29783	2.06598	1.75724	0	1.67209	2.77701	1.56542	3.35559	0	0.275405	1.23834	0.253688	0	0
IGHD	0	0.688903	0.534406	1.78877	0.609508	0.858221	0.729094	1.69039	0.888273	0.481523	4.71708	0.55972	0.12606	1.95149	2.6004	0.20949	2.13944	0.768376	0.292085	1.38068	0.560689	4.84302	1.47768	0.094929	4.26748	3.09189	0.631939	1.49638	1.23517	1.66771	4.41459	0.0808375	0.401102	1.04575	2.33579	0.713359	2.35885	1.55586	0.376247	0.156675	1.38237	0.162626	0.268437	2.73683	0.425286	1.2814	0.939965	0.0914969	0.447863
VSIG4	3.06148	3.31701	4.49201	5.18373	2.4094	4.17316	3.50774	3.32556	2.40485	2.23623	2.64323	3.72113	1.92132	4.30926	2.63082	1.34412	4.162	4.50711	3.32781	3.7259	3.43185	2.92295	2.82197	3.6367	4.50996	3.87385	4.49009	3.65459	3.04835	2.72101	3.28756	1.91656	2.8611	3.66367	4.23092	3.00891	2.72525	3.31324	2.89982	2.26654	4.88939	3.01826	2.79085	2.31917	3.35735	2.8375	4.23584	2.99547	0.773241
C1S	4.73086	3.06475	6.40645	7.41444	6.739	4.66116	4.55581	4.67048	2.96706	4.10335	6.03702	6.8464	3.76371	5.83076	3.40637	3.12132	5.54716	4.53546	4.07488	6.32988	4.36173	4.27797	4.87948	3.18468	4.93767	3.72713	5.97625	4.95833	4.5051	4.05506	4.12121	1.94318	3.98849	6.16237	5.86121	5.98471	5.62573	6.29657	3.63543	4.545	5.40656	3.72359	5.92731	4.4194	2.94329	3.31965	6.94798	8.36883	3.2886
RARRES1	1.12302	0.235924	1.81793	2.39515	3.40623	1.35791	0.879048	0.862073	0.420982	1.31404	1.21897	2.05936	0.411119	1.3329	0.641096	0.71395	1.58848	0.792966	0.536814	1.36354	1.56015	1.08159	1.24093	1.11699	0.539122	1.51172	1.79685	1.09934	0.472879	1.42028	1.34375	0.911084	0.682462	2.32845	1.46676	2.959	0.898585	1.05182	0.933881	0.706788	2.01419	0.918714	1.06591	1.24692	0.918002	0.986582	1.91585	4.95492	0.620665
IGKV2-29	0	0	0	1.21897	0	0.23342	0.0990153	0.0404136	0.221888	0	0.161228	2.09233	0.341174	0.179296	0	0.407249	0	0.257878	0.0540303	0.0615346	0	2.36875	0.176438	0.554256	0.240693	0	0.0541359	0.112095	0.0779405	1.62644	0.110629	0	0	0.7826	0.173443	0.0546975	0.230396	0	0	0.0532806	0.39639	0.0595531	0.519403	0	1.33333	0.0452878	0	0	0
C1R	3.17676	3.61081	6.31303	6.64889	5.93627	4.87932	4.67301	4.38368	3.83935	3.70398	6.13307	6.6843	3.69468	5.80009	3.85221	3.38845	5.69079	4.94243	4.15614	5.97778	4.6742	4.89641	5.17617	3.57815	4.95647	3.53212	6.17625	5.04178	4.15541	3.39441	4.86247	2.6466	3.27174	5.69157	5.94369	6.68281	5.28421	5.4529	4.08377	4.02466	5.50753	3.9708	5.37064	6.3295	3.19693	3.82198	6.95704	8.54892	4.0042
CCL18	2.8019	0.256481	2.08673	0.943828	2.39342	1.91487	0.586224	0.831206	0.906412	0.188963	0.3949	0.456845	1.25724	0.739432	0.608366	0.819079	0.944385	1.40856	0.563257	1.03161	0.448921	1.44637	0.272436	0.851056	1.44165	1.78628	0.242786	0.569574	2.79539	3.5785	0.327311	1.67098	0.258139	1.43956	0.927102	1.21869	1.70968	0.166959	0.205103	0.189354	1.05375	0.477958	1.3977	2.50995	3.15482	3.29737	2.24853	0.413205	0.254422
LAMB3	0.206821	1.13731	3.63199	2.73216	1.13621	1.66628	1.55128	1.05017	1.36174	1.74476	1.27026	2.02552	0.896791	1.55839	1.7052	1.01784	2.76624	1.12711	2.19702	1.70854	1.79582	1.26028	1.26228	1.3867	1.24846	2.04584	1.39304	1.41692	2.47482	0.642148	1.6756	0.604766	0.954297	1.86765	2.87092	1.42074	1.24734	1.99597	0.880055	0.899755	1.07888	1.36836	1.2724	3.55805	1.00722	0.80445	3.57447	4.28851	1.46901
PLTP	1.68296	3.13621	5.84508	5.74075	3.47589	5.32988	4.06846	2.94955	3.49539	2.78053	4.03081	5.63551	3.09297	4.85962	3.46886	4.75917	3.8039	5.40148	4.27236	4.90968	3.41291	3.83353	2.86679	2.91845	4.46194	3.20603	4.61272	4.28714	3.23311	4.5862	3.80715	3.06357	2.63722	3.93354	3.81674	3.58055	3.80652	3.76876	3.56416	2.91519	4.56016	2.52836	4.44093	2.82729	3.25136	3.82333	6.28309	9.18125	2.29957
CD163	3.78911	3.19267	4.15803	5.16037	2.75293	3.72149	3.24368	3.18429	3.05982	2.75068	1.72258	2.37656	2.23862	4.45927	2.63492	1.12799	4.88778	4.91357	3.82056	2.66831	2.9152	2.61316	2.09342	2.96492	5.93155	3.82449	4.19609	3.30419	3.27635	3.37352	2.58823	2.45167	2.47128	2.52041	2.73225	2.07711	2.39829	3.28536	2.84836	2.30838	4.1225	3.05602	2.16885	3.37137	4.01114	3.3333	3.73161	2.17475	1.12439
SCGN	4.54734	5.12053	3.48941	2.23691	2.38082	3.04081	6.13722	6.8764	8.74716	2.56597	5.19612	5.37102	5.15933	6.59454	5.95274	2.26756	6.33991	6.51405	4.59751	7.47154	6.95012	6.10514	5.81965	4.64755	5.55933	5.62554	2.77913	4.91475	3.89916	3.11911	4.38027	2.65543	7.36737	1.09516	4.65408	4.84062	5.26104	3.3727	7.7222	7.28196	5.55082	7.35999	6.50832	2.04945	4.11911	6.86128	0.784339	0.0904197	6.50629
IGFBP1	0.435677	0.105531	0.761196	1.95546	0.283676	0.122904	0.243497	0.386121	3.41702	0.69479	0.197047	2.12377	0.349892	0.334087	0.320403	0.0210247	1.64325	0.683137	0.163797	0.0418306	0.275404	0.165432	0.169186	0.344136	1.0585	0.839225	1.0355	0.22988	0.786223	0.228544	0.498278	0.131299	0.208954	0.273091	0.33198	0.430651	0.0951742	1.3388	0.398139	0.0945506	3.4803	0.262031	1.78163	0	0.257549	0.347899	1.31323	2.39301	0.186392
STEAP3	0.699	2.98139	2.94047	4.59294	0.544079	1.50052	1.47729	3.81548	0.898617	1.54851	2.84597	2.82591	1.10635	4.06182	2.18444	1.80516	2.47061	3.86212	1.13621	2.28693	2.40278	1.11338	0.633769	2.47787	1.2423	2.0828	4.07403	2.16837	1.91464	0.986994	2.10046	1.07365	1.94816	2.97354	2.78793	3.13209	1.20765	1.07824	1.36322	1.90286	2.0783	0.98004	1.78786	1.13977	3.41054	1.47437	4.51159	5.23691	2.84457
SAA1	0	0	0.723041	6.06192	3.96722	0.329062	0.164672	1.34107	0.902352	2.09197	0.574072	4.95988	0.267673	1.14179	0.0658829	0.289292	1.38188	0.335399	0.0265264	0.145283	0.165038	0.74425	0.528887	0.036058	0.482637	0.103172	1.17911	0.478085	3.89215	0.280639	1.03309	0.207153	0.929819	0.263192	3.56937	1.2686	0.171595	1.3397	0.493376	0.101889	0.808789	0.167304	0.987991	4.97872	0.0560177	0.283442	6.86435	11.1448	0.112732
SLPI	0.629993	0	0.925544	3.59234	1.10469	1.96524	0.573141	1.04537	0.302744	2.1396	1.07519	1.71372	0.162135	2.26286	0.310222	0.612861	1.25602	1.26594	2.23748	0.18395	2.43152	4.09415	0.11263	0.405828	0.510921	1.14096	2.11811	1.93511	3.41971	0.511935	5.12418	0.375498	0.182791	2.66226	4.27641	1.85953	0.182816	1.45914	0.220663	0.160159	1.8779	0.0739681	0.644794	8.4841	0.204712	0.237729	4.63484	7.1063	0.231267
SLC27A2	4.89608	5.38572	4.31409	3.31743	4.96671	4.80912	3.60492	3.6005	4.91264	4.10326	2.98169	3.67043	3.67117	3.913	3.05701	3.53714	3.32744	4.98079	5.27931	4.36701	5.28427	3.28007	4.87319	5.29825	5.32261	4.00646	4.1325	4.29713	3.72694	4.60644	5.08846	5.35357	4.13288	5.50532	3.55491	4.36652	4.26141	4.40954	5.47658	5.13193	3.93999	5.16327	4.29721	1.73322	5.23518	5.5012	2.08205	1.2646	4.81404
G0S2	1.26285	3.19159	3.38399	2.71203	2.6805	5.11853	2.92151	2.98091	2.70817	4.83939	4.43436	3.43506	3.7971	3.8424	3.44434	5.17991	2.6484	3.01117	4.21129	4.57282	4.25297	4.25222	3.30527	4.70635	1.15598	3.27943	1.48891	3.52994	3.97602	3.31468	4.27429	3.60701	1.57986	2.22292	4.91748	4.09599	4.29927	2.66534	2.62206	4.66324	4.13516	3.05233	2.32707	4.04205	3.15827	2.62713	4.7098	7.00825	3.55988
SLC5A1	5.00599	4.52149	3.16476	1.87619	2.92217	2.28373	2.66681	4.31101	3.05464	2.16007	0.998664	4.34784	3.56205	2.98052	2.88918	0.00657787	4.02469	2.4677	3.88181	3.06036	4.586	2.20121	4.84703	3.24447	4.11031	4.35392	1.33889	0.752663	4.96369	4.77964	4.50303	4.23918	3.66761	1.52492	2.93873	4.00145	1.8585	1.54225	5.67509	4.79108	5.46356	2.31267	4.5836	4.02436	3.45656	6.19495	0.256576	0.488679	5.51906
PPP1R1A	0.00842079	0.130286	0.616976	4.14117	2.61087	0.724347	0.149919	0.0265559	0.0222357	2.19186	0.261623	3.02844	0.0455049	0.160201	0.0192962	4.08302	0.0535033	0.836908	0.466191	0.0405357	1.19309	0.020642	0.200222	0.0617888	0.28747	0.099241	0.635688	0.125091	1.12246	1.2258	0.31696	0.0965535	0.399922	2.62781	0.866676	3.26934	0.0402734	0.680415	0.0639861	0.102735	0.596492	0.0447383	1.41136	4.06613	0.0289698	0.0128364	3.55608	5.13382	0.0874022
F13A1	3.94054	3.5284	4.573	6.06707	1.59908	3.49882	3.59333	2.52694	2.52043	3.22938	2.30146	2.7904	1.85274	4.45117	3.10347	0.861944	4.50859	5.20445	4.89741	4.39764	2.63207	2.53055	2.74103	2.80357	3.17564	4.0859	2.84601	4.13972	2.46399	1.97198	2.38657	1.88881	1.26758	3.77723	3.23963	0.392453	2.65491	3.79484	2.53057	2.84997	5.08372	1.24722	1.70869	1.84766	2.56269	2.29137	4.83185	3.02318	1.41464
SAA2	0.0735949	0.0134813	0.0843029	3.50143	0.910537	0.0313975	0.00853489	0.161739	0.0297413	0.321762	0.0141772	1.41241	0.0182534	0.158401	0.0115319	0.0156349	0.0400485	0.0464115	0.0363245	0.0104631	0.029723	0.0547109	0.0688679	0.0124882	0.0536812	0.0481718	0.148715	0.0289149	0.445331	0.00964207	0.197165	0	0.0612648	0.0606935	0.341117	0.150208	0	0.0896824	0.102613	0.0964346	0.0902543	0.0101204	0.0428715	1.11767	0.0323369	0.0076645	2.55816	7.25743	0.0133638
TGFBI	5.00371	3.69522	8.02952	9.70063	3.33506	6.4871	4.10972	5.274	2.91971	5.33087	6.1573	8.98204	4.26703	7.30055	4.25421	8.17468	8.28514	6.49499	4.10517	4.83755	7.15136	5.13595	4.1638	3.59172	5.57215	4.8665	8.96501	6.10973	4.37693	4.31244	3.6826	3.99713	3.49928	5.64648	8.07291	8.39468	4.8383	5.35787	3.71833	5.07252	6.33976	3.52536	5.28207	5.94621	5.46621	5.81196	9.9495	10.1921	2.79137
C10orf99	2.16713	0	1.04011	1.70946	1.25032	0.412581	0.200133	0.162222	0.777286	2.39253	6.24919	5.9629	1.01566	4.29677	0.402751	0.409165	2.11503	0.340811	0.310103	3.45509	0.0371744	2.61001	1.87592	0.687492	0.504187	0.30354	2.75158	0.420587	0	0.16056	2.22423	0.235556	1.61685	0.621788	0.973266	5.31651	2.03599	6.18462	0.267069	0.0666491	3.41151	0	1.31186	1.17472	0.552028	0	0.905292	6.53309	1.2349
UCHL1	0.351403	1.34959	0.55562	2.86774	4.23653	1.35225	1.24631	0.530648	0.858444	1.29655	1.66375	0.491023	0.527186	0.893351	0.586157	1.99952	0.800488	1.56276	1.09234	1.36964	2.62527	1.36973	0.339231	0.879657	2.49173	0.590067	1.00256	0.797078	0.95687	1.0923	2.38473	0.609994	0.428391	3.27623	1.28505	0.435895	1.02669	1.30136	0.642593	0.743833	0.714992	0.418596	2.29023	3.86581	3.03686	0.506977	4.48386	4.83073	0.584483
NPR3	6.50287	4.55533	5.63667	4.6203	5.35186	3.29477	5.20804	5.18521	5.70361	4.70701	6.38123	5.13099	3.91856	4.50182	5.53831	1.21001	5.44427	5.81844	5.07897	5.47889	4.71352	4.11756	6.7146	4.61041	5.04044	3.97075	5.04575	5.72958	4.6791	4.91517	4.43134	5.02405	6.23063	3.38897	4.78321	4.49283	6.62025	5.87962	6.71305	5.80694	6.39127	6.81483	4.9049	2.0367	6.76418	6.11095	3.53177	0.921321	3.72664
SMIM24	4.2196	5.69461	6.59996	4.04183	7.09949	7.08329	5.04026	5.69255	5.71043	6.46369	5.94564	6.39222	6.8758	6.17613	6.15721	5.01329	6.2818	5.99152	7.43321	6.25593	6.54639	5.28187	7.89183	8.02814	6.04989	6.16047	4.80075	6.18885	6.432	5.51291	6.95565	6.96073	7.75777	5.166	5.41833	4.54764	5.75999	5.87493	8.01466	6.10707	5.65163	7.84768	6.00245	7.25597	5.42043	5.97851	5.0992	7.08288	7.17985
LBP	0.335155	1.1476	0.856222	6.18785	0.24265	0.312121	0.147714	0.275215	0.201397	0.157086	0.123956	4.01407	0.148542	1.79604	0.968617	0.2152	0.577524	0.103337	0.0613404	0.157983	0.831966	0.121397	1.1314	1.74407	0.703598	0.0679132	1.08699	0.66911	0.198398	0.0956385	0.105134	0.0144114	0.308141	0.475461	7.22098	0.4033	0.19889	0.393079	0.233647	0.0898117	4.28209	0.0228847	4.54813	0.279216	0.0934644	0.225745	5.44864	8.74333	0.0450311
C1QL1	0	0.554055	4.77782	2.41359	2.70253	1.81138	1.92829	3.14043	0.748952	4.40168	6.59894	5.12112	3.69304	5.0567	3.00446	5.0953	3.24943	1.89247	0.502392	3.82076	5.19942	5.07761	4.67218	1.62205	2.22153	0.802793	3.30859	2.61299	3.21348	7.48414	0.972002	0.20417	5.00934	2.86699	2.16548	6.18269	2.74316	6.75528	3.37411	2.49751	4.00615	4.01081	3.04826	5.73443	1.06451	1.59667	5.25916	7.48147	1.37872
AP000439.3	3.06224	5.14392	3.22231	0.917347	2.8175	1.61809	2.7552	4.53415	4.42548	3.36468	6.02591	2.39541	1.4634	1.804	5.08485	0.13786	1.16567	4.53844	6.02754	2.39633	1.28493	0.260149	4.33252	5.12495	4.4732	4.98756	0.593981	3.17828	4.80257	3.27814	5.31602	3.86916	5.03088	1.4118	2.85168	1.58485	2.65566	2.95017	4.59291	1.76145	4.71764	5.64562	2.22724	0.469387	5.42804	4.72471	3.42786	1.62785	5.10311
TMEM174	1.93458	3.56996	2.07778	2.61837	6.26014	3.17943	2.30125	0.673364	2.51611	6.07477	0.827959	3.3788	2.74558	0.679601	0.668403	0.97502	1.72653	3.96068	3.73153	3.73264	3.06	1.94043	5.78206	5.09578	3.67454	1.59475	1.04218	3.29151	2.17691	2.62138	5.53262	4.50045	1.09427	2.62478	0.744514	3.72523	4.2105	2.26064	3.33757	2.03668	4.13868	5.36535	4.72883	2.30485	3.20104	4.81996	0.588453	1.24023	0.175816
SPON1	0.247713	6.18075	3.18488	2.96177	1.49612	2.46386	4.81919	5.04458	5.43208	5.27974	5.07116	0.154894	0.678286	2.09045	4.35073	2.38894	2.98458	4.2613	5.76488	5.18461	4.02729	2.72885	0.347892	6.13717	4.94975	0.236154	4.93097	3.21686	4.82683	7.09104	5.28943	0.0653025	3.87771	1.99486	0.268932	0.139375	1.05621	3.11986	6.45007	4.8373	5.3708	5.88582	6.00664	2.70021	4.05562	4.56738	2.77368	3.29493	4.29907
MIOX	2.21633	5.22237	3.46482	3.84438	5.60039	5.27878	3.38195	3.91126	6.25451	7.0876	4.04139	4.49647	5.68137	1.6435	4.95341	0.812802	3.60184	4.29406	5.79789	5.55691	5.97252	3.39744	7.37216	6.54179	6.2594	4.87919	3.99932	4.49162	5.02711	6.10504	6.49149	5.55376	5.57534	3.96331	3.84951	4.89244	5.71826	4.37425	4.99694	6.56203	6.08008	6.39821	5.84654	6.90173	4.83487	5.48537	0.353276	3.78942	5.79563
REN	2.63304	2.28889	3.75235	4.08822	3.98935	6.19296	4.01263	4.21505	4.65491	0.913341	3.74111	6.3159	6.90769	2.14095	6.07998	0.696423	4.65929	3.32469	4.07753	4.04476	5.06131	6.23681	7.75083	1.7691	6.82878	6.18225	3.06737	8.34094	5.45232	0.194701	8.58761	6.42775	5.57293	2.90315	5.14908	6.65332	4.11303	0.148711	6.44422	5.76088	7.49306	4.55009	7.22392	4.69775	5.28093	5.08108	0.830286	0.482813	0.410796
IL20RB	0.283088	0.456276	2.85435	0.987226	0.488225	0.284447	0.491685	1.12113	0.453006	1.19867	4.70133	5.56621	0.890815	3.02525	0.548466	0.49786	0.75224	0.490378	0.376845	0.997348	0.33621	1.37266	0.727313	0.600946	0.36375	1.38987	0.517411	0.939311	1.91861	0.426754	0.821529	0.318212	0.700473	1.43841	3.37138	3.76263	0.864321	0.662967	0.324532	0.742824	0.74089	0.383262	1.79565	0.884895	0.334888	0.310159	5.47119	5.23872	0.461653
LTF	0.386661	1.59144	0.482003	2.07105	0.321786	4.3802	1.16642	0.553664	0.863272	0.736136	0.890972	0.362812	0.891115	0.517796	0.867752	0.576642	0.698556	0.899744	1.65808	1.03267	1.9424	0.565268	0.368004	1.80661	3.62653	1.39457	0.951913	3.17003	1.34834	4.68893	1.32647	0.804317	0.684004	4.09596	1.58905	3.89862	1.26935	8.65261	0.511168	0.764355	0.955037	0.85766	1.26192	5.09984	0.201338	0.619454	1.12567	8.80748	0.354059
CP	5.77247	4.83036	3.72032	8.30574	5.1624	6.47435	1.64108	5.12221	4.80798	5.425	0.834889	3.02451	3.81337	4.07734	3.02254	2.94953	4.50198	1.82869	4.81997	3.62266	4.22657	2.59679	1.36289	4.45129	6.65627	4.33641	6.9011	5.55791	6.42088	6.9573	4.94288	2.79922	2.67313	6.69062	6.22717	3.06226	5.80504	6.7732	5.63148	5.28781	4.45452	3.23125	5.39556	1.73173	1.75174	0.341019	6.69335	7.13771	3.72714
MMP7	2.90928	1.47616	7.11859	5.12854	2.50966	4.24249	2.83889	1.25552	1.46321	0.911067	4.74151	8.93812	2.025	7.29894	0.643061	1.6321	3.00388	6.39369	3.00608	3.74265	5.4609	1.51855	1.75928	2.58913	3.63786	2.35089	6.59589	4.9673	4.60228	1.63028	5.13507	2.17809	4.53264	4.27217	6.47451	7.42135	2.34374	3.19811	2.51085	1.80248	2.94925	2.66867	4.88826	7.43953	2.79155	4.32095	3.70713	6.88066	3.8173
C5orf46	0.988322	0.226147	4.74474	4.62044	0.0562454	1.45939	0.990409	3.45855	2.59281	0.946886	6.14417	6.83971	3.17514	5.63337	0.061459	7.59187	4.75547	3.78447	1.46019	0.961502	2.14539	2.49428	1.40587	0.922776	2.56231	1.7951	5.58364	3.84	1.89998	1.25941	0.543234	0.291269	0.517309	2.79366	4.65561	4.7	4.39672	4.03935	0.214004	0.0324107	1.5089	0.544088	0.658037	3.62406	0.0692469	0.459981	5.80797	6.04311	0.523435
LUM	2.42719	3.80857	1.92372	3.75311	2.66592	3.24176	5.30055	0.0932256	2.59764	1.16343	5.70115	1.16347	1.0397	3.91675	0.531691	3.18193	4.80026	4.61273	4.16986	5.6874	3.35276	0.581113	1.08553	2.39709	1.62413	1.787	5.02607	5.16682	2.58275	0.325614	4.77898	0.825621	0.841744	6.31352	3.41103	0.791733	3.29376	1.56843	3.22753	2.60093	4.2553	0.170032	2.25247	4.82905	0.120705	2.33747	7.63621	2.60599	0.237731
KRT19	1.15535	0.54247	4.84382	4.11188	4.02982	3.75201	1.58341	2.07606	2.21221	2.59165	0.907316	7.92406	0.285099	5.15091	0.224435	4.73311	6.74801	4.8862	5.06635	3.26477	4.04689	1.0825	1.49725	1.30759	4.64455	7.73562	4.97143	3.26323	3.768	4.67119	5.35459	2.33494	3.78944	2.27323	7.20698	7.56774	1.4381	8.21084	0.493244	1.02182	3.78909	0.0846086	2.02742	10.1705	0.0610424	4.91695	7.61091	9.38	2.18266
[truncated: 161 more columns]

## Sheet: Sheet3
	logFC	AveExpr	t	P.Value	adj.P.Val	B
IGKV3-20	3.60999	5.30459	17.5487	6.03615e-43	1.97644e-38	86.892
IGHV1-69-2	3.14114	2.62417	17.5326	6.77015e-43	1.97644e-38	86.7774
IGHV4-59	2.99399	3.19982	17.2084	6.81099e-42	9.72808e-38	84.4723
IGHV4-39	3.69419	3.84107	17.189	7.8235e-42	9.72808e-38	84.3339
IGLV2-11	3.32119	3.83791	17.1802	8.33069e-42	9.72808e-38	84.2712
IGLV1-44	3.39489	3.72639	17.1334	1.16388e-41	1.13259e-37	83.9373
IGKC	3.58911	6.58471	16.7741	1.52111e-40	1.26876e-36	81.3711
IGKV3-11	3.33923	4.40812	16.7294	2.0949e-40	1.39834e-36	81.0515
IGKV1-5	3.44414	4.52496	16.7254	2.15545e-40	1.39834e-36	81.0231
IGLC2	3.45305	5.89036	16.5494	7.62413e-40	4.4515e-36	79.7619
IGLV1-47	3.2896	3.53197	16.2851	5.09389e-39	2.70379e-35	77.8658
IGKV3-15	3.12677	3.39634	16.2101	8.74234e-39	3.9959e-35	77.3266
IGHV5-51	3.3085	3.92255	16.2077	8.89697e-39	3.9959e-35	77.3091
IGLV3-25	3.36589	3.72872	16.1446	1.40149e-38	5.84493e-35	76.8555
IGHV3-33	2.8812	2.75253	16.1202	1.67073e-38	6.50325e-35	76.6801
IGLV1-51	3.2078	4.10251	16.0532	2.70799e-38	9.88197e-35	76.198
IGHG1	3.82721	6.06959	15.8894	8.82504e-38	3.03099e-34	75.0187
IGHV1-46	2.8942	2.61773	15.8481	1.18856e-37	3.78092e-34	74.7215
IGLL5	2.86414	2.5497	15.8433	1.23037e-37	3.78092e-34	74.687
IGHV4-61	2.02032	1.25915	15.7655	2.15865e-37	6.30186e-34	74.1259
IGKV4-1	3.2458	4.86064	15.7458	2.4883e-37	6.9183e-34	73.9841
IGHV1-18	3.27246	3.76629	15.6855	3.84689e-37	1.02095e-33	73.5492
IGHV3-23	3.30191	4.47235	15.6378	5.42805e-37	1.37795e-33	73.2056
IGLV6-57	3.06996	2.77382	15.6297	5.75505e-37	1.40008e-33	73.1472
IGLV2-23	3.23437	4.13862	15.5886	7.74985e-37	1.80996e-33	72.8502
IGLV3-21	3.50634	3.71605	15.5521	1.0087e-36	2.2652e-33	72.5871
IGHV3-49	2.86455	2.57726	15.4905	1.5748e-36	3.40547e-33	72.1425
IGHG4	3.46013	3.6333	15.3922	3.20765e-36	6.68875e-33	71.4325
IGLV1-40	3.57052	4.39101	15.3725	3.69752e-36	7.44437e-33	71.2907
IGJ	2.87851	5.1027	15.3388	4.71895e-36	9.18418e-33	71.0472
IGLV3-19	3.56245	4.10767	15.3019	6.16643e-36	1.16142e-32	70.7802
IGLV2-14	3.16487	4.70772	15.2841	7.01288e-36	1.27957e-32	70.6519
IGKV2-30	1.71369	1.19201	15.2461	9.23644e-36	1.63421e-32	70.377
IGHV3-11	3.07948	2.87684	15.2031	1.26033e-35	2.16432e-32	70.0669
IGHGP	2.8921	2.89231	15.1767	1.52643e-35	2.54639e-32	69.8757
IGHV1-2	3.25661	3.08062	15.0905	2.85052e-35	4.62315e-32	69.2525
IGKV1-16	2.80675	2.73621	15.0427	4.03036e-35	6.36002e-32	68.9068
IGHV3-21	3.01319	3.07908	15.0284	4.46825e-35	6.86547e-32	68.8039
IGHV3-48	2.5479	1.91607	14.9949	5.69844e-35	8.53114e-32	68.5612
IGHV4-34	2.8931	3.23632	14.9771	6.48194e-35	9.46152e-32	68.4327
IGHJ3	2.64455	2.1855	14.9614	7.26338e-35	1.03436e-31	68.3191
IGKV1-6	2.63681	2.5027	14.8718	1.39101e-34	1.93373e-31	67.6708
MZB1	2.04299	1.52822	14.7349	3.7535e-34	5.09664e-31	66.6803
IGHG3	3.29372	4.63862	14.5357	1.5917e-33	2.11215e-30	65.2389
IGKV3D-20	2.15623	1.5353	14.4937	2.15783e-33	2.79976e-30	64.9354
IGLV2-8	2.65295	2.89467	14.4755	2.46328e-33	3.1266e-30	64.8033
IGHV1-24	2.95091	2.42671	14.3678	5.38066e-33	6.68427e-30	64.0238
IGHA1	3.08502	7.36761	14.194	1.89817e-32	2.30893e-29	62.7663
IGLV3-1	3.2037	3.17439	14.1661	2.32413e-32	2.76936e-29	62.5643
IGHV1-58	1.81861	1.08956	14.143	2.74875e-32	3.20982e-29	62.397
IGLV7-43	2.39412	1.97604	14.1343	2.92877e-32	3.35298e-29	62.3337
IGHV4-55	1.64531	1.08711	14.1268	3.09142e-32	3.47113e-29	62.2798
IGLV4-69	2.77958	2.65753	14.1176	3.30455e-32	3.64043e-29	62.2133
IGHG2	3.20252	5.96363	14.0854	4.1759e-32	4.51515e-29	61.9798
IGLC3	3.24966	5.19588	14.062	4.94756e-32	5.25224e-29	61.8107
IGHV3-73	2.09627	1.83797	14.0569	5.13547e-32	5.35437e-29	61.7735
CD79A	1.87985	1.63339	13.8982	1.62286e-31	1.66235e-28	60.6259
IGHV3-15	2.84948	3.54741	13.8347	2.5732e-31	2.59037e-28	60.1662
IGHV4-28	2.07412	1.42226	13.7247	5.70913e-31	5.64981e-28	59.3715
IGHV3-30	3.08037	3.31823	13.6726	8.32979e-31	8.10586e-28	58.9948
IGLV7-46	2.64269	2.23798	13.6548	9.47841e-31	9.07239e-28	58.8659
IGHV2-26	2.41286	1.69754	13.6401	1.05443e-30	9.92985e-28	58.7597
IGHV2-5	1.97739	1.40579	13.6095	1.31637e-30	1.21998e-27	58.5384
IGKV1-17	2.66964	2.6894	13.3949	6.22706e-30	5.68093e-27	56.9889
IGKV1-8	1.54943	0.952692	13.3679	7.5718e-30	6.80146e-27	56.794
IGHV3-53	2.16509	1.86229	13.1748	3.06194e-29	2.70875e-26	55.401
IGHV3-74	2.59817	3.05073	13.1481	3.71408e-29	3.23663e-26	55.2085
IGHJ2	2.16368	1.48872	13.1124	4.80953e-29	4.12962e-26	54.9509
IGHV4-31	2.56954	2.17252	13.0845	5.88245e-29	4.97766e-26	54.7501
IGKV2-24	2.47005	2.40285	13.0087	1.01724e-28	8.48477e-26	54.2042
IGKV1OR2-108	1.66532	0.956646	12.9828	1.22654e-28	1.00865e-25	54.0177
IGHA2	2.83797	4.63923	12.9599	1.44663e-28	1.17312e-25	53.8532
IGHV1-69	2.38553	1.68866	12.9328	1.75987e-28	1.40759e-25	53.6578
IGHV3-35	0.992947	0.518087	12.8876	2.43918e-28	1.92454e-25	53.3325
IGLV3-9	2.39104	1.72769	12.8778	2.61812e-28	2.03819e-25	53.2619
IGKV3D-15	1.63564	0.907002	12.8293	3.71398e-28	2.85327e-25	52.9134
IGKV1-27	2.37412	2.43875	12.7874	5.02447e-28	3.80992e-25	52.6123
IGKV1-9	2.89632	3.07852	12.7032	9.21704e-28	6.89943e-25	52.0076
IGLV1-36	2.09645	1.32891	12.5986	1.9575e-27	1.44289e-24	51.257
IGHM	2.73851	4.8296	12.5973	1.977e-27	1.44289e-24	51.2472
IGLV8-61	2.59189	2.6306	12.4879	4.34066e-27	3.12887e-24	50.4635
IGHV2-70	2.03254	1.32986	12.4336	6.4173e-27	4.56935e-24	50.074
IGHV3-43	1.96112	1.33799	12.3261	1.3881e-26	9.76467e-24	49.3053
IGLV3-10	2.63065	2.568	12.186	3.79055e-26	2.63475e-23	48.3046
IGHV3-66	2.01294	1.50824	12.1817	3.91001e-26	2.68581e-23	48.2737
IGHV3-72	1.90014	1.92744	12.1689	4.28649e-26	2.91018e-23	48.1821
IGLV3-27	1.93368	1.41147	12.1636	4.45235e-26	2.98804e-23	48.1443
IGKV1D-16	1.44573	0.961564	12.0099	1.33674e-25	8.86913e-23	47.0493
IGHV3-7	1.61983	1.08809	11.9814	1.63877e-25	1.07509e-22	46.8464
IGHV1OR15-2	1.15941	0.648866	11.9165	2.60574e-25	1.69046e-22	46.3846
IGLV5-45	1.86905	1.57867	11.9046	2.83574e-25	1.81945e-22	46.3003
IGHJ1	1.33336	0.729688	11.8943	3.05388e-25	1.93812e-22	46.2265
IGKV1-12	1.41401	0.852481	11.802	5.89678e-25	3.7021e-22	45.5713
IGHV6-1	1.33236	0.880016	11.7836	6.72408e-25	4.17659e-22	45.4406
IGKJ5	1.6994	1.12038	11.7813	6.83541e-25	4.20104e-22	45.4242
IGKV3D-11	1.44052	0.903587	11.7157	1.09011e-24	6.63001e-22	44.9595
IGHV3-13	1.94988	1.55883	11.6171	2.19727e-24	1.3226e-21	44.2617
IGLC7	1.87923	1.32886	11.5714	3.04015e-24	1.81128e-21	43.9384
POU2AF1	0.953907	0.567786	11.5034	4.92594e-24	2.90516e-21	43.458
IGLV9-49	2.12818	1.48405	11.4419	7.6135e-24	4.44529e-21	43.0246
TNFRSF17	0.864592	0.549638	11.3929	1.07731e-23	6.2278e-21	42.6791
IGKV2D-29	2.0187	1.63353	11.3495	1.46378e-23	8.37898e-21	42.374
IGHJ3P	1.42698	0.836735	11.3412	1.55271e-23	8.80176e-21	42.3153
IGHV3-20	1.47799	0.911458	11.338	1.58861e-23	8.91865e-21	42.2926
IGHV1-67	1.00495	0.539286	11.0834	9.5614e-23	5.31678e-20	40.5065
IGKV3OR2-268	1.04405	0.544797	10.9974	1.74919e-22	9.63491e-20	39.9056
DERL3	1.1942	1.59394	10.9593	2.28461e-22	1.24665e-19	39.64
IGKV1D-8	1.37369	0.855435	10.9572	2.31781e-22	1.25306e-19	39.6256
IGHV3-63	0.745938	0.418299	10.8679	4.33302e-22	2.32103e-19	39.0033
IGKV3-7	1.38989	0.860882	10.769	8.65119e-22	4.59197e-19	38.3156
IGKV6-21	1.64326	1.11256	10.6805	1.60276e-21	8.43067e-19	37.7025
IGKV1-39	1.22424	0.563571	10.5715	3.4195e-21	1.78263e-18	36.949
IGHV1-3	1.12319	0.624863	10.4845	6.25165e-21	3.23022e-18	36.3492
IGHV3-41	0.736798	0.366672	10.4036	1.09411e-20	5.60368e-18	35.7928
IGKV2D-24	0.716186	0.451245	10.3324	1.78911e-20	9.08353e-18	35.3041
IGLV2-18	1.84825	1.46588	10.3065	2.13836e-20	1.07631e-17	35.1268
IGHV3-60	0.54243	0.281044	10.2768	2.62527e-20	1.3101e-17	34.923
IGKV5-2	1.61765	0.93844	10.2456	3.25216e-20	1.60918e-17	34.7102
IGLV4-60	1.81652	1.3926	10.2419	3.33696e-20	1.63727e-17	34.6846
IGHV1OR15-9	1.12027	0.55859	10.1082	8.3532e-20	4.06432e-17	33.7729
IGHV4-4	1.364	0.849441	10.0843	9.83623e-20	4.74635e-17	33.6105
PIM2	1.04267	3.29003	10.0109	1.62516e-19	7.77771e-17	33.1117
IGHV3-19	0.778987	0.409586	9.81279	6.25568e-19	2.96951e-16	31.7731
IGHV3-64	1.31903	0.896378	9.59823	2.66506e-18	1.25488e-15	30.3343
IGHV3-71	0.831147	0.432822	9.49875	5.1977e-18	2.42783e-15	29.6713
IGKV1OR2-6	0.892343	0.474628	9.46491	6.51983e-18	3.02122e-15	29.4465
IGLC6	0.877892	0.482802	9.43542	7.94149e-18	3.65102e-15	29.2507
IGHV3-38	0.611305	0.31955	9.41257	9.25156e-18	4.22008e-15	29.0992
FCRLA	0.410446	0.27826	9.38377	1.12126e-17	5.07497e-15	28.9085
IGHV3-52	0.791186	0.404751	9.33497	1.55215e-17	6.97117e-15	28.5859
IGLV5-37	0.948594	0.569659	9.30633	1.87795e-17	8.37005e-15	28.3969
IGHV1-12	1.12677	0.641673	9.2829	2.19442e-17	9.70649e-15	28.2424
FCRL5	0.508548	0.239803	9.26405	2.48699e-17	1.09179e-14	28.1183
RP11-812E19.9	0.807343	0.387475	9.20666	3.6384e-17	1.58534e-14	27.7409
IGKV1D-17	0.937723	0.459924	9.14318	5.53576e-17	2.39419e-14	27.3248
IGKV2OR22-4	0.828512	0.463417	9.12615	6.19445e-17	2.65938e-14	27.2133
IGHV3OR16-9	0.871084	0.443428	9.10456	7.1424e-17	3.04397e-14	27.0721
IGHV3OR16-13	0.863945	0.465666	9.08345	8.20819e-17	3.47284e-14	26.9342
IGKV1D-13	1.17335	0.783502	9.06151	9.48334e-17	3.98348e-14	26.791
AL122127.2	0.93462	0.586698	9.05561	9.85838e-17	4.11144e-14	26.7526
IGKV2D-40	1.40382	0.944701	9.05381	9.97566e-17	4.13084e-14	26.7409
IGHV3-62	0.552348	0.266271	9.04624	1.04852e-16	4.31127e-14	26.6915
RP11-1166P10.8	0.771281	0.406797	9.0444	1.06127e-16	4.33319e-14	26.6795
IGHV7-34-1	0.17982	0.0878125	9.04159	1.08102e-16	4.38317e-14	26.6612
IGHV3OR16-12	0.321087	0.151149	8.98234	1.59491e-16	6.4222e-14	26.2757
IGKV1D-12	0.737597	0.371271	8.97665	1.65554e-16	6.62069e-14	26.2387
IGHV3-47	0.728799	0.429826	8.96332	1.80657e-16	7.17553e-14	26.1522
IGHV1-14	0.684503	0.33004	8.95734	1.87873e-16	7.41173e-14	26.1134
IGLV10-54	1.83214	1.76797	8.93132	2.22737e-16	8.72814e-14	25.9447
IGHV1-45	0.935339	0.608511	8.91636	2.4562e-16	9.56068e-14	25.8478
IGHV3OR16-8	0.778403	0.409808	8.90379	2.66636e-16	1.031e-13	25.7664
NCF4	0.719584	2.88768	8.90091	2.71696e-16	1.04327e-13	25.7478
MIR8071-2	1.01947	0.743536	8.89996	2.73385e-16	1.04327e-13	25.7416
IGLV1-41	1.20574	0.664397	8.86998	3.32451e-16	1.26044e-13	25.5478
RP11-294C11.2	0.610712	0.312332	8.8572	3.61321e-16	1.36106e-13	25.4653
AC244250.2	1.98592	1.96059	8.83374	4.20962e-16	1.57556e-13	25.3139
RP11-295P22.2	0.709192	0.328511	8.82504	4.45501e-16	1.65678e-13	25.2578
AL928768.3	0.368744	0.246738	8.77089	6.33338e-16	2.34042e-13	24.9092
MIR8071-1	0.594288	0.343543	8.73828	7.82431e-16	2.8732e-13	24.6998
IGLJ2	0.679514	0.354435	8.73195	8.15163e-16	2.97468e-13	24.6592
SLAMF1	0.442389	0.749228	8.70172	9.9124e-16	3.59475e-13	24.4655
IGLV1-50	0.818522	0.439403	8.6809	1.13401e-15	4.08714e-13	24.3322
IGKV1D-42	0.670379	0.36636	8.65613	1.33062e-15	4.7663e-13	24.1739
IGKV6D-21	0.960372	0.57514	8.63438	1.53089e-15	5.45025e-13	24.0351
IGHD	1.82528	1.88566	8.63028	1.57186e-15	5.5622e-13	24.0089
AMPD1	0.355643	0.183692	8.59767	1.93904e-15	6.82017e-13	23.801
IGHV1OR21-1	0.559023	0.295982	8.5256	3.07952e-15	1.07667e-12	23.343
SELPLG	0.649815	3.87244	8.47384	4.28842e-15	1.4904e-12	23.0152
MEI1	0.473467	0.538293	8.44662	5.10226e-15	1.76276e-12	22.8433
IGKV1D-43	0.710464	0.367019	8.38485	7.56122e-15	2.59692e-12	22.454
AC244157.1	0.384777	0.182537	8.3601	8.84849e-15	3.02127e-12	22.2984
HSH2D	0.571858	0.873769	8.25915	1.67643e-14	5.69078e-12	21.6662
CD19	0.417172	0.29272	8.19221	2.55579e-14	8.62571e-12	21.2492
TNFRSF13B	0.162718	0.117304	8.1405	3.53584e-14	1.18648e-11	20.9282
LY9	0.297791	0.467508	8.13659	3.62359e-14	1.20897e-11	20.9039
IGHD3-3	0.878734	0.450082	8.12657	3.85818e-14	1.27993e-11	20.8419
IGKV2-28	0.865108	0.386234	8.10284	4.47599e-14	1.47649e-11	20.6951
MS4A1	0.467505	0.442577	8.0391	6.66257e-14	2.18544e-11	20.3018
SLAMF8	0.90971	2.79773	7.99907	8.54684e-14	2.78784e-11	20.0557
AC103563.5	0.830383	0.382368	7.97149	1.01429e-13	3.29007e-11	19.8865
IGLV2-5	0.576587	0.307829	7.96147	1.07927e-13	3.48152e-11	19.8251
IGHV3OR15-7	0.744654	0.38875	7.94658	1.18357e-13	3.79699e-11	19.734
IGKV2D-30	0.596097	0.31993	7.92101	1.3865e-13	4.42371e-11	19.5776
IGLV2-34	0.622105	0.365061	7.86738	1.93053e-13	6.12597e-11	19.2506
IGHV1-17	0.457048	0.213236	7.8465	2.19537e-13	6.9287e-11	19.1236
IGLV5-48	0.606643	0.290935	7.79572	2.99882e-13	9.41356e-11	18.8156
VSIG4	1.07667	3.95321	7.78444	3.21353e-13	1.00336e-10	18.7473
IGHV5-78	0.598916	0.651735	7.78166	3.26888e-13	1.01521e-10	18.7304
IGLV2-28	0.789912	0.439004	7.76398	3.64249e-13	1.12526e-10	18.6236
RP11-170L3.7	0.644212	0.30424	7.76224	3.68139e-13	1.13129e-10	18.6131
GPR84	0.479625	0.64101	7.70961	5.07713e-13	1.55203e-10	18.2957
ICAM3	0.443614	1.01349	7.70081	5.3569e-13	1.62903e-10	18.2427
IGHV3-25	0.361992	0.184687	7.69327	5.60877e-13	1.69678e-10	18.1974
AC104699.1	0.430893	0.2528	7.68959	5.73582e-13	1.71869e-10	18.1752
IGKV1-13	0.545645	0.237308	7.68947	5.74005e-13	1.71869e-10	18.1745
LAX1	0.568133	0.848038	7.66281	6.75069e-13	2.01098e-10	18.0144
LY96	0.85582	3.61396	7.65762	6.96673e-13	2.0648e-10	17.9833
BLK	0.23556	0.187204	7.63655	7.91739e-13	2.33471e-10	17.8571
GNA15	0.534786	1.93776	7.62538	8.47229e-13	2.48579e-10	17.7902
IGHV3OR16-6	0.433186	0.211435	7.62006	8.74988e-13	2.55439e-10	17.7584
IGHV7-56	0.422695	0.198978	7.58335	1.09265e-12	3.17396e-10	17.5392
IGLV3-16	0.967469	0.537125	7.56938	1.18888e-12	3.43641e-10	17.4559
SLAMF7	0.933959	2.20101	7.54332	1.39125e-12	4.00153e-10	17.3008
IGKV2-26	0.424972	0.198679	7.47481	2.10024e-12	6.01112e-10	16.8946
RP11-290F5.1	0.309484	0.232619	7.44688	2.48276e-12	7.07126e-10	16.7295
CYTIP	0.623029	2.39137	7.37655	3.7778e-12	1.07075e-09	16.3156
IGLV3-12	0.592955	0.449123	7.36897	3.95209e-12	1.11474e-09	16.2712
AC103563.2	0.603307	0.279784	7.36523	4.04113e-12	1.13437e-09	16.2492
IGKV1D-27	0.642334	0.389542	7.3561	4.26655e-12	1.19192e-09	16.1957
AL928761.1	0.474351	0.271883	7.34543	4.54586e-12	1.2639e-09	16.1332
LINC00582	0.341913	0.186879	7.34284	4.61612e-12	1.27735e-09	16.1181
IL2RA	0.732029	1.10777	7.34011	4.69162e-12	1.29212e-09	16.1021
IGKV1OR22-1	0.5398	0.253363	7.3246	5.14393e-12	1.41004e-09	16.0114
ALOX5AP	0.773882	3.12933	7.30958	5.62288e-12	1.53413e-09	15.9236
C1S	1.21964	5.57886	7.30461	5.79083e-12	1.5726e-09	15.8946
RP11-16E12.2	0.478059	0.340937	7.26159	7.46774e-12	2.01861e-09	15.644
IGHV3-37	0.270776	0.124984	7.26053	7.51443e-12	2.02187e-09	15.6378
IGHV3-76	0.461427	0.221139	7.25372	7.82235e-12	2.09506e-09	15.5983
IGKV1-33	0.67062	0.290206	7.25089	7.95397e-12	2.12059e-09	15.5818
RP11-325F22.2	0.274476	0.350778	7.24642	8.16643e-12	2.15801e-09	15.5559
RARRES1	1.22	2.10442	7.24638	8.16825e-12	2.15801e-09	15.5556
PLA2G2D	0.844276	0.741463	7.21902	9.59604e-12	2.5238e-09	15.3969
IGKV2-29	1.18166	0.738881	7.19343	1.11537e-11	2.92032e-09	15.2487
IGHV1OR16-1	0.33966	0.143735	7.19168	1.12686e-11	2.93724e-09	15.2387
CD5	0.637729	1.85949	7.13938	1.53078e-11	3.97234e-09	14.9369
SP140	0.414369	0.824157	7.09656	1.96525e-11	5.07103e-09	14.6909
CRYBB1	0.341354	0.774363	7.09601	1.97154e-11	5.07103e-09	14.6878
IGHV3OR16-11	0.308026	0.145985	7.0896	2.04655e-11	5.24087e-09	14.651
TNFRSF13C	0.311897	0.292144	7.08726	2.07453e-11	5.28932e-09	14.6376
BASP1	0.815912	3.03362	7.07098	2.28061e-11	5.78949e-09	14.5444
IGHV3-22	0.378995	0.174791	7.06297	2.38933e-11	6.0392e-09	14.4986
FCRL2	0.155644	0.0903783	7.04949	2.58384e-11	6.50269e-09	14.4215
CD53	0.688514	5.00711	7.04704	2.6208e-11	6.56741e-09	14.4075
IGHVIII-67-2	0.302858	0.135656	7.03803	2.76131e-11	6.88993e-09	14.3561
VAV1	0.555279	2.15213	7.02706	2.9425e-11	7.3108e-09	14.2936
PCED1B-AS1	0.578193	1.94715	7.02558	2.96791e-11	7.34268e-09	14.2851
IGKV1D-39	0.700419	0.308462	7.02414	2.99276e-11	7.37292e-09	14.2769
FCGR1A	0.661578	1.89133	7.00886	3.26945e-11	8.02072e-09	14.1899
AC244250.3	0.554223	0.282145	6.99097	3.6255e-11	8.85699e-09	14.0882
STK17A	0.459018	2.72965	6.98051	3.85104e-11	9.36878e-09	14.0288
AC007386.4	0.228288	0.12927	6.96678	4.16845e-11	1.00989e-08	13.9508
SAMSN1	0.65012	2.11795	6.95947	4.34763e-11	1.04895e-08	13.9094
ADAMDEC1	0.967104	1.39477	6.95794	4.38607e-11	1.05387e-08	13.9008
GMIP	0.476419	2.70311	6.95424	4.48068e-11	1.07219e-08	13.8798
KIAA0226L	0.308391	0.729322	6.94308	4.77777e-11	1.13861e-08	13.8166
TTC39C	0.365141	1.15852	6.93477	5.01154e-11	1.18947e-08	13.7696
IRF4	0.479214	0.672959	6.89561	6.2743e-11	1.48315e-08	13.5486
ADAM8	0.606366	1.52041	6.89269	6.37989e-11	1.50203e-08	13.5322
BIN2	0.497873	2.35643	6.88808	6.55056e-11	1.53602e-08	13.5062
FERMT3	0.585645	3.49766	6.87555	7.03737e-11	1.64356e-08	13.4357
ZBP1	0.347542	0.50368	6.87317	7.13387e-11	1.65946e-08	13.4223
CD44	0.803791	3.93041	6.85756	7.79945e-11	1.80709e-08	13.3346
C1R	1.13305	5.53435	6.84998	8.14401e-11	1.87946e-08	13.2921
RHOH	0.435761	1.04449	6.84751	8.25974e-11	1.89867e-08	13.2782
IGKV1OR2-3	0.419045	0.182627	6.83259	8.99283e-11	2.05908e-08	13.1946
RNASE2	0.662148	1.42976	6.83082	9.08398e-11	2.07182e-08	13.1847
S100B	0.583733	1.01815	6.82422	9.43168e-11	2.14275e-08	13.1478
SIGLEC10	0.667518	2.38472	6.81617	9.87403e-11	2.23455e-08	13.1027
PLB1	0.260143	0.714858	6.80887	1.02927e-10	2.3203e-08	13.0619
CCL18	1.71042	2.56701	6.79682	1.10222e-10	2.47521e-08	12.9945
FCER1G	0.686904	5.66475	6.78483	1.17983e-10	2.63933e-08	12.9277
SASH3	0.613905	3.41508	6.76847	1.29451e-10	2.88483e-08	12.8365
CD6	0.512903	1.5261	6.75821	1.37188e-10	3.04562e-08	12.7794
RP11-731F5.2	0.198957	0.114413	6.74709	1.46098e-10	3.23115e-08	12.7176
FCGR2B	0.536004	1.25988	6.7444	1.48338e-10	3.26831e-08	12.7026
IGHV3OR16-10	0.40573	0.191219	6.74207	1.503e-10	3.29908e-08	12.6897
CXCR5	0.029444	0.0238677	6.73573	1.5579e-10	3.40677e-08	12.6545
IGHV7-27	0.339562	0.186593	6.73166	1.59411e-10	3.47295e-08	12.6319
IGHD3-9	0.571354	0.333614	6.70028	1.90264e-10	4.12971e-08	12.4581
MIXL1	0.247191	0.141638	6.69913	1.91498e-10	4.13898e-08	12.4517
AC246787.3	0.608159	0.503624	6.69856	1.92108e-10	4.13898e-08	12.4486
GPSM3	0.539129	4.22462	6.69522	1.95761e-10	4.20218e-08	12.4301
RAC2	0.720228	4.06723	6.68983	2.01783e-10	4.31557e-08	12.4003
AC245028.1	0.408794	0.223918	6.67609	2.17989e-10	4.64516e-08	12.3244
CHST11	0.492122	3.02736	6.67416	2.20363e-10	4.67868e-08	12.3138
CD37	0.581043	2.98442	6.67123	2.24028e-10	4.73925e-08	12.2976
CD52	0.667896	4.57647	6.6674	2.28888e-10	4.82457e-08	12.2765
IGLV11-55	0.107679	0.0538477	6.6635	2.33963e-10	4.9138e-08	12.255
C1QB	0.874325	7.33991	6.65553	2.4466e-10	5.12006e-08	12.211
SELL	0.595691	2.43772	6.65426	2.46406e-10	5.13819e-08	12.2041
RP11-689B22.2	0.173157	0.151198	6.64414	2.60777e-10	5.4185e-08	12.1484
AIF1	0.591639	4.97537	6.6325	2.78334e-10	5.7628e-08	12.0844
C1QC	0.865543	7.29787	6.61317	3.10105e-10	6.39792e-08	11.9783
IGHV3-65	0.273366	0.127236	6.60307	3.28092e-10	6.74517e-08	11.9229
AC246787.4	0.69666	0.565736	6.59086	3.51226e-10	7.19544e-08	11.856
LAMB3	1.11873	2.32604	6.58391	3.65077e-10	7.42932e-08	11.818
NINJ2	0.321499	1.08819	6.58386	3.65187e-10	7.42932e-08	11.8177
IGHV7-81	0.560347	0.387337	6.57963	3.73888e-10	7.57994e-08	11.7946
DAPP1	0.406274	0.98745	6.578	3.77308e-10	7.62279e-08	11.7857
AC092580.4	0.598091	1.67238	6.5753	3.83023e-10	7.71157e-08	11.7709
IGHV3OR16-15	0.239764	0.126405	6.56794	3.99023e-10	8.0061e-08	11.7307
IL9R	0.0667901	0.0994925	6.55967	4.17792e-10	8.35398e-08	11.6856
IGHV3-6	0.227415	0.103425	6.5536	4.32144e-10	8.61147e-08	11.6525
NCF1C	0.487304	1.42616	6.54541	4.52229e-10	8.98106e-08	11.6079
LAPTM5	0.616863	6.64284	6.53579	4.77033e-10	9.44154e-08	11.5555
GAL3ST4	0.629485	2.60993	6.5318	4.87708e-10	9.62021e-08	11.5337
HCK	0.557625	3.19916	6.52285	5.12501e-10	1.00567e-07	11.4851
WAS	0.589007	3.1464	6.52257	5.13283e-10	1.00567e-07	11.4836
SPI1	0.626283	4.09545	6.51347	5.39799e-10	1.05409e-07	11.4341
PCED1B	0.521289	2.165	6.4978	5.88679e-10	1.14571e-07	11.3491
SLC29A3	0.448098	2.32931	6.49461	5.99125e-10	1.16216e-07	11.3318
IGKV2OR2-1	0.293187	0.155739	6.48559	6.29737e-10	1.21718e-07	11.2829
LAIR1	0.546003	2.65326	6.48504	6.31656e-10	1.21718e-07	11.2799
CASP5	0.227273	0.339863	6.43373	8.37818e-10	1.60913e-07	11.0029
CR1	0.275642	0.329022	6.43199	8.4587e-10	1.61927e-07	10.9935
IGHV1OR16-3	0.329209	0.140318	6.43044	8.5307e-10	1.62772e-07	10.9852
IGHD6-25	0.573613	0.254119	6.42055	9.00647e-10	1.7129e-07	10.9319
IGLJ1	0.282694	0.139456	6.41434	9.31861e-10	1.76651e-07	10.8985
MILR1	0.454272	1.85829	6.39925	1.01214e-09	1.91235e-07	10.8175
MS4A4A	0.723349	3.30078	6.39867	1.01534e-09	1.91235e-07	10.8144
IGKV1OR22-5	0.417225	0.183613	6.37146	1.17812e-09	2.2118e-07	10.6686
IGKV2-4	0.152312	0.0966032	6.36816	1.19957e-09	2.2385e-07	10.6509
GPR55	0.16377	0.298307	6.36764	1.20299e-09	2.2385e-07	10.6481
IGHVIII-51-1	0.196027	0.0825244	6.36751	1.20384e-09	2.2385e-07	10.6474
PLTP	1.17831	4.90267	6.35559	1.28467e-09	2.38121e-07	10.5837
IGKV2OR22-3	0.51647	0.22818	6.34998	1.32456e-09	2.44738e-07	10.5537
KLRB1	0.566724	2.29633	6.34931	1.32938e-09	2.44853e-07	10.5502
RGS19	0.419167	3.17591	6.34386	1.36941e-09	2.51433e-07	10.5211
CD14	0.707326	5.91371	6.34193	1.38384e-09	2.53286e-07	10.5108
IL10RA	0.615911	3.1304	6.33195	1.46108e-09	2.66587e-07	10.4576
UNC13D	0.490226	1.4674	6.32701	1.50081e-09	2.72984e-07	10.4313
DEF6	0.562103	2.65694	6.32186	1.54338e-09	2.79856e-07	10.4039
MAP4K1	0.561138	1.75404	6.31493	1.60259e-09	2.89226e-07	10.367
CD180	0.484296	1.22215	6.31466	1.60497e-09	2.89226e-07	10.3655
ITGAE	0.277133	1.30913	6.30916	1.65354e-09	2.96498e-07	10.3363
CCR1	0.69613	2.72854	6.30894	1.65548e-09	2.96498e-07	10.3351
MAN2B1	0.464687	4.17119	6.30782	1.66562e-09	2.9734e-07	10.3292
HSD11B1	0.637813	0.969244	6.30729	1.67037e-09	2.9734e-07	10.3264
TNFSF13B	0.651917	2.52422	6.30214	1.71773e-09	3.04841e-07	10.299
IGKV1OR2-118	0.107769	0.0497286	6.29739	1.7625e-09	3.1184e-07	10.2738
CYP2S1	0.390622	1.11902	6.29657	1.77035e-09	3.12283e-07	10.2694
RP11-126O1.6	0.218031	0.176239	6.29297	1.80523e-09	3.17476e-07	10.2503
VNN2	0.709301	1.89815	6.28712	1.86329e-09	3.26702e-07	10.2193
TRPM2	0.494371	1.70335	6.28549	1.87982e-09	3.28614e-07	10.2106
ASGR2	0.299602	0.673783	6.28318	1.90338e-09	3.31739e-07	10.1984
CYTH4	0.47629	2.34994	6.27349	2.00583e-09	3.48555e-07	10.147
GPR68	0.383779	0.951739	6.27152	2.02732e-09	3.51243e-07	10.1366
LINC00525	0.179837	0.159443	6.26966	2.04773e-09	3.5373e-07	10.1268
MYO1G	0.50094	1.59186	6.26831	2.06272e-09	3.55268e-07	10.1196
AC079767.4	0.573169	0.997409	6.26339	2.11829e-09	3.63767e-07	10.0936
OSCAR	0.466013	1.78535	6.25674	2.19575e-09	3.75962e-07	10.0584
CD4	0.583714	4.5637	6.25324	2.23759e-09	3.82007e-07	10.0399
STAP1	0.325923	0.423906	6.24485	2.34107e-09	3.98508e-07	9.99564
CSF1R	0.648544	4.5584	6.23449	2.47541e-09	4.2015e-07	9.94098
NCF1	0.399221	1.14102	6.23358	2.48758e-09	4.20993e-07	9.93618
HCLS1	0.455369	4.15507	6.23128	2.51854e-09	4.25e-07	9.92406
CD163	1.04314	3.86427	6.22173	2.65124e-09	4.46104e-07	9.87377
CD101	0.289484	0.727591	6.21865	2.69556e-09	4.52257e-07	9.85754
IGHJ2P	0.284833	0.125735	6.21555	2.74088e-09	4.58544e-07	9.84121
TMEM156	0.352929	0.852816	6.21371	2.76809e-09	4.61773e-07	9.83153
CEACAM21	0.375767	1.1075	6.20365	2.92164e-09	4.85999e-07	9.77866
EMB	0.553256	2.4202	6.19311	3.09163e-09	5.12815e-07	9.72329
TAGAP	0.498908	1.93114	6.1778	3.3558e-09	5.55057e-07	9.64301
TMEM150B	0.392993	1.07224	6.1763	3.38285e-09	5.5795e-07	9.63515
IFNG-AS1	0.132873	0.130265	6.1729	3.44501e-09	5.66602e-07	9.61732
IGHV1OR15-1	0.0613856	0.0296554	6.16655	3.56387e-09	5.84505e-07	9.58411
GPR132	0.362494	1.3463	6.16064	3.67815e-09	6.01558e-07	9.55321
TAS1R3	0.26964	0.240272	6.15809	3.72871e-09	6.08124e-07	9.53985
IGHV3-36	0.11956	0.0648289	6.15682	3.754e-09	6.10542e-07	9.53323
RP5-1091N2.9	0.310757	0.771403	6.15467	3.79731e-09	6.15871e-07	9.522
ALOX5	0.847124	3.54963	6.15178	3.85639e-09	6.2362e-07	9.50689
SPIB	0.290201	0.301668	6.15129	3.86645e-09	6.2362e-07	9.50434
P2RX5	0.211601	0.214914	6.15065	3.87977e-09	6.24044e-07	9.50097
SIGLEC9	0.437667	1.60703	6.14336	4.03363e-09	6.46422e-07	9.4629
BTK	0.422844	1.75025	6.14302	4.04104e-09	6.46422e-07	9.46111
FAM69A	0.366877	1.98558	6.13646	4.18472e-09	6.67577e-07	9.42691
RP11-367G18.1	0.218517	0.277232	6.13186	4.28863e-09	6.82289e-07	9.4029
TMIGD2	0.253458	0.519935	6.12583	4.4285e-09	7.02628e-07	9.37149
CD40LG	0.408449	1.00977	6.12499	4.44819e-09	7.03839e-07	9.36715
SCGN	-1.69587	3.54811	-6.11706	4.64008e-09	7.32218e-07	9.32582
RP11-23J18.1	0.301222	0.775424	6.09649	5.17561e-09	8.14523e-07	9.21894
FUT7	0.155255	0.274486	6.09388	5.24779e-09	8.23663e-07	9.20538
GTSF1	0.178503	0.248942	6.09222	5.29438e-09	8.28747e-07	9.19674
FGD3	0.404859	1.55343	6.08715	5.43848e-09	8.48477e-07	9.17046
KIAA0125	0.220442	0.124698	6.08677	5.44948e-09	8.48477e-07	9.16848
LILRB4	0.630072	2.15661	6.07525	5.79236e-09	8.99464e-07	9.10879
RP11-960L18.1	0.0907678	0.137419	6.0683	6.00938e-09	9.30688e-07	9.0728
TPRG1	0.133251	0.261459	6.06459	6.12834e-09	9.46602e-07	9.05363
IGKV2D-18	0.0945327	0.0556848	6.04754	6.70623e-09	1.03313e-06	8.96548
NUP210	0.498476	2.20238	6.04308	6.86586e-09	1.05494e-06	8.94247
ARPC1B	0.487929	5.11644	6.03992	6.98124e-09	1.06985e-06	8.92617
IGLV3-29	0.337931	0.231749	6.03231	7.26683e-09	1.1107e-06	8.88696
FAM46C	0.633558	1.89868	6.03009	7.35242e-09	1.12085e-06	8.87551
CMKLR1	0.574692	2.39308	6.01168	8.10055e-09	1.23169e-06	8.78075
PNOC	0.363644	0.366573	6.00553	8.3667e-09	1.26885e-06	8.74914
PTAFR	0.609944	2.5999	6.00401	8.43343e-09	1.27566e-06	8.74137
RP11-284N8.3	0.399539	0.941559	6.00251	8.50038e-09	1.28246e-06	8.73364
IGFBP1	1.51145	1.4103	6.00021	8.60347e-09	1.29467e-06	8.72185
AC103563.3	0.0549952	0.0251755	5.99148	9.00685e-09	1.35188e-06	8.67706
LL22NC03-88E1.18	0.256349	0.136019	5.98592	9.27352e-09	1.38834e-06	8.64853
IL2RG	0.729719	3.71459	5.98276	9.4282e-09	1.40789e-06	8.63236
STEAP3	1.03269	2.75725	5.97992	9.56979e-09	1.42539e-06	8.61779
C1QA	0.773268	7.44375	5.97932	9.5999e-09	1.42623e-06	8.61472
XCL2	0.584631	1.43497	5.97807	9.66309e-09	1.43198e-06	8.6083
IGLV4-3	0.316652	0.189227	5.96999	1.00802e-08	1.49001e-06	8.56699
TBXAS1	0.407634	2.61463	5.96919	1.01228e-08	1.49252e-06	8.56287
TMEM86A	0.445721	2.0271	5.96583	1.03026e-08	1.51521e-06	8.54566
GLIPR1	0.532333	2.5219	5.96048	1.05949e-08	1.55377e-06	8.51832
VPREB3	0.477946	0.74131	5.95988	1.06277e-08	1.55377e-06	8.5153
PLEK	0.661837	3.50705	5.95958	1.06447e-08	1.55377e-06	8.51374
RP11-556E13.1	0.229598	0.358982	5.95742	1.07656e-08	1.56751e-06	8.50269
SLCO2B1	0.707461	3.51733	5.94541	1.14625e-08	1.66483e-06	8.44139
IGHV4OR15-8	0.226321	0.104598	5.94485	1.14956e-08	1.6655e-06	8.43857
IGLC5	0.111927	0.0512477	5.9435	1.15769e-08	1.67313e-06	8.43168
DOK3	0.401932	1.94304	5.94303	1.16057e-08	1.67314e-06	8.42926
POU2F2	0.383886	1.19409	5.93372	1.21828e-08	1.75201e-06	8.38183
KLHL6	0.395509	1.186	5.92121	1.30032e-08	1.86541e-06	8.31815
TYROBP	0.608527	6.51888	5.91758	1.32516e-08	1.89637e-06	8.29967
WNT10A	0.328069	0.467216	5.91523	1.34145e-08	1.91499e-06	8.28773
SNX20	0.457567	1.50446	5.91332	1.35484e-08	1.92939e-06	8.27803
CTSZ	0.545681	7.36298	5.91001	1.37834e-08	1.95808e-06	8.26122
SAA1	2.25856	2.75361	5.90224	1.43512e-08	2.0338e-06	8.22178
CARD11	0.709533	2.057	5.89872	1.4616e-08	2.0663e-06	8.20392
EVI2B	0.570426	3.72113	5.88574	1.56341e-08	2.2049e-06	8.13814
TBC1D2	0.492424	2.5086	5.87705	1.6354e-08	2.30088e-06	8.09417
FAM49B	0.367408	2.63897	5.86948	1.70078e-08	2.3871e-06	8.05588
FOXP3	0.518402	1.05193	5.86391	1.75055e-08	2.45106e-06	8.02771
hsa-mir-4538	0.391431	0.304328	5.86335	1.75565e-08	2.45232e-06	8.02487
FZD2	0.457721	1.26479	5.85674	1.81664e-08	2.53146e-06	7.99152
PARVG	0.424346	1.71008	5.85547	1.82864e-08	2.54211e-06	7.9851
BTLA	0.218982	0.386127	5.85152	1.86629e-08	2.5883e-06	7.96519
OAZ1	0.333683	6.48662	5.85088	1.87248e-08	2.59072e-06	7.96196
C11orf71	-0.355952	2.40787	-5.84922	1.88856e-08	2.60679e-06	7.95361
NCKAP1L	0.551717	2.5945	5.84097	1.97075e-08	2.71383e-06	7.91201
TNFRSF18	0.477946	0.979992	5.83889	1.99199e-08	2.73662e-06	7.90154
CD33	0.311907	1.05081	5.82627	2.12583e-08	2.90888e-06	7.83805
IGHV2OR16-5	0.124521	0.0557628	5.82613	2.12735e-08	2.90888e-06	7.83736
GYG1	0.276055	3.57217	5.82042	2.19087e-08	2.98875e-06	7.80863
MS4A6A	0.585201	3.84761	5.81531	2.24916e-08	3.06112e-06	7.783
EMILIN2	0.400309	2.23219	5.81224	2.28501e-08	3.10267e-06	7.76756
PAX5	0.164117	0.113163	5.80863	2.32779e-08	3.15343e-06	7.74945
IGLV2-33	0.369175	0.19	5.80461	2.37633e-08	3.21173e-06	7.72931
SERPINF1	0.979347	3.73657	5.79766	2.46272e-08	3.32081e-06	7.69445
JAK3	0.558169	2.37108	5.79574	2.48707e-08	3.34591e-06	7.68485
IGKV1OR10-1	0.235951	0.100075	5.7938	2.51201e-08	3.3717e-06	7.67511
CNR2	0.0760426	0.0766909	5.7927	2.52612e-08	3.38286e-06	7.66964
MAST4	-0.403027	2.4892	-5.79134	2.54384e-08	3.39879e-06	7.66282
RP11-1070N10.3	0.219522	0.175997	5.78871	2.57846e-08	3.43718e-06	7.64963
NPL	0.69192	2.84103	5.77935	2.7051e-08	3.59063e-06	7.60283
MYO1F	0.440899	2.44759	5.77904	2.70936e-08	3.59063e-06	7.6013
RP4-635A23.6	-0.420273	1.06986	-5.77885	2.71202e-08	3.59063e-06	7.60034
LEF1	0.643675	1.49683	5.77758	2.7297e-08	3.60586e-06	7.594
IGKV1OR2-9	0.239406	0.0996309	5.77603	2.75144e-08	3.62637e-06	7.58626
LINC00892	0.155543	0.300499	5.77453	2.77273e-08	3.64621e-06	7.57874
TNFAIP8L2	0.486148	2.84162	5.77326	2.79082e-08	3.66175e-06	7.57239
CORO1A	0.604335	3.87951	5.7727	2.79877e-08	3.66394e-06	7.56962
GZMM	0.459308	1.76379	5.77038	2.83217e-08	3.69937e-06	7.55804
PI3	0.999796	0.899627	5.76946	2.84558e-08	3.70859e-06	7.55343
BATF	0.656049	2.07887	5.76262	2.94693e-08	3.83212e-06	7.51928
ITGAM	0.53454	2.4771	5.75861	3.00794e-08	3.90277e-06	7.49929
TLR6	0.262	0.748347	5.75662	3.03859e-08	3.93379e-06	7.4894
FKBP11	0.581053	2.37158	5.75473	3.06808e-08	3.96319e-06	7.47997
UCP2	0.669859	4.70835	5.75124	3.12331e-08	4.02562e-06	7.46257
CD96	0.501034	1.63985	5.74995	3.1439e-08	4.04324e-06	7.45615
GALNT2	0.511572	3.79696	5.74898	3.15942e-08	4.05426e-06	7.45135
FMNL1	0.461559	2.49415	5.74608	3.2065e-08	4.10176e-06	7.43692
PIK3R5	0.400627	1.76864	5.74584	3.21048e-08	4.10176e-06	7.43571
IGLVI-70	0.703522	0.433783	5.73603	3.37511e-08	4.30267e-06	7.38692
HK3	0.429354	1.33643	5.73448	3.40203e-08	4.32754e-06	7.37917
IGKV2D-28	0.425043	0.173701	5.73114	3.46024e-08	4.39202e-06	7.36262
CD48	0.552105	2.95202	5.725	3.57021e-08	4.52177e-06	7.33211
LAT2	0.409387	2.23979	5.72443	3.58062e-08	4.52514e-06	7.32927
AQP9	0.980722	1.50572	5.72349	3.59764e-08	4.53684e-06	7.32464
CD300A	0.582053	3.17404	5.72087	3.64602e-08	4.58794e-06	7.31161
ITGB2	0.59321	4.5658	5.71444	3.76721e-08	4.73024e-06	7.27972
IKBKE	0.463417	1.78114	5.711	3.83365e-08	4.80334e-06	7.26267
IGHV3-42	0.30856	0.161444	5.70476	3.957e-08	4.94727e-06	7.23178
SIGLEC7	0.443634	1.38707	5.69785	4.09826e-08	5.11293e-06	7.19758
IL23A	0.242688	0.710161	5.69481	4.16201e-08	5.18139e-06	7.18252
AMICA1	0.379265	1.67398	5.69208	4.22009e-08	5.24252e-06	7.16901
CXCR6	0.517779	1.52224	5.68641	4.34295e-08	5.38316e-06	7.14103
ANKRD36BP2	0.24838	0.199597	5.68601	4.35174e-08	5.38316e-06	7.13905
MIR4537	0.32512	0.241156	5.68545	4.36422e-08	5.38718e-06	7.13626
SLPI	1.78398	2.85608	5.66972	4.72584e-08	5.82125e-06	7.05865
CD69	0.505444	1.94356	5.66872	4.7498e-08	5.83845e-06	7.05372
IMPDH1	0.447834	3.05448	5.66702	4.7908e-08	5.87648e-06	7.04534
SIGLEC1	0.577073	1.87649	5.66388	4.86728e-08	5.95777e-06	7.0299
FAM92B	0.211121	0.104864	5.66033	4.95544e-08	6.05299e-06	7.0124
KCNAB2	0.394214	2.13462	5.64808	5.27152e-08	6.42564e-06	6.95213
CD300C	0.428664	1.62556	5.64619	5.32201e-08	6.47367e-06	6.94283
LPXN	0.420989	3.37965	5.63683	5.57896e-08	6.77212e-06	6.89688
TPST2	0.497621	2.39773	5.63248	5.70249e-08	6.9077e-06	6.87554
RUNX1	0.519909	2.29748	5.63011	5.77071e-08	6.97587e-06	6.86394
SH3BP1	0.374846	1.63119	5.61879	6.10902e-08	7.36958e-06	6.80843
TOR3A	0.322282	3.35364	5.61654	6.17836e-08	7.43786e-06	6.79743
IGHJ1P	0.130086	0.0567907	5.613	6.28913e-08	7.55563e-06	6.78011
FCGR2A	0.512171	3.50692	5.60905	6.41525e-08	7.69132e-06	6.76077
LY86	0.5503	3.50163	5.60586	6.51858e-08	7.79919e-06	6.7452
IKZF1	0.45161	1.87638	5.59921	6.73983e-08	8.04741e-06	6.71268
DFNA5	0.401121	1.85708	5.59758	6.79499e-08	8.09672e-06	6.70474
KCNN4	0.331937	0.813095	5.59518	6.87733e-08	8.17814e-06	6.693
AC246787.1	0.42425	0.356918	5.58806	7.12683e-08	8.45761e-06	6.65829
SLAMF6	0.594822	2.04455	5.58507	7.23449e-08	8.56796e-06	6.64368
RAB3IP	-0.640669	2.54053	-5.57865	7.47039e-08	8.82943e-06	6.61243
FRMD3	-0.679539	2.90254	-5.57178	7.73122e-08	9.11925e-06	6.579
MOCOS	0.583715	0.914726	5.56551	7.97742e-08	9.37914e-06	6.54847
TRBV18	0.414541	0.740621	5.56535	7.98368e-08	9.37914e-06	6.5477
RP11-353K11.1	-0.413956	1.52978	-5.56211	8.11369e-08	9.51054e-06	6.53197
IGHV1-68	0.166194	0.103498	5.56176	8.12811e-08	9.51054e-06	6.53024
CSF2RB	0.436345	2.19633	5.55401	8.44849e-08	9.85595e-06	6.49259
ARHGAP30	0.505863	3.11505	5.5538	8.45707e-08	9.85595e-06	6.4916
NCF1B	0.309778	0.863868	5.54948	8.64117e-08	1.00504e-05	6.47063
CARD17	0.161427	0.230306	5.54676	8.75898e-08	1.01672e-05	6.45745
SLC27A2	-1.08385	3.58588	-5.54609	8.78839e-08	1.01811e-05	6.45418
CYP1B1	0.886152	2.72339	5.54289	8.92941e-08	1.0324e-05	6.43868
SCML4	0.136584	0.30985	5.5407	9.02755e-08	1.04168e-05	6.42804
IGHV3-16	0.206041	0.0916907	5.53733	9.18007e-08	1.0546e-05	6.41173
RGS10	0.493874	4.23832	5.53652	9.21699e-08	1.0546e-05	6.40782
SNAI3	0.2783	1.04244	5.53651	9.21779e-08	1.0546e-05	6.40773
CEBPB	0.691347	4.36324	5.53641	9.22207e-08	1.0546e-05	6.40728
LINC01215	0.117122	0.19864	5.53594	9.24394e-08	1.0546e-05	6.40498
THRA	-0.395882	3.50165	-5.53585	9.24787e-08	1.0546e-05	6.40456
IGKV1OR9-2	0.18124	0.0754249	5.52978	9.53129e-08	1.0848e-05	6.37517
TREML2	0.0708743	0.124862	5.51746	1.01328e-07	1.15102e-05	6.3156
EVI2A	0.502063	2.91362	5.5156	1.02267e-07	1.15943e-05	6.30662
CTD-2576D5.4	0.128661	0.195819	5.51481	1.02668e-07	1.16172e-05	6.3028
TRAV26-1	0.293006	0.477312	5.51082	1.04722e-07	1.18268e-05	6.28352
CCSAP	0.282865	1.24175	5.50911	1.05611e-07	1.19041e-05	6.27529
FOLR2	0.776337	3.9734	5.50478	1.07905e-07	1.21393e-05	6.25437
TMC8	0.485705	2.06558	5.50392	1.08364e-07	1.21674e-05	6.25025
ZNF385A	0.515238	3.19863	5.50214	1.09323e-07	1.22515e-05	6.24167
FYB	0.626503	3.07981	5.4894	1.16437e-07	1.30237e-05	6.18032
RNASE6	0.554829	4.37023	5.48621	1.1829e-07	1.32057e-05	6.16495
AC244250.4	0.64055	0.455298	5.4853	1.1882e-07	1.32396e-05	6.1606
TIPIN	-0.189008	1.4671	-5.48079	1.21498e-07	1.35122e-05	6.13891
RP11-445F6.2	0.0474087	0.046847	5.47619	1.2429e-07	1.37964e-05	6.1168
G0S2	1.08642	4.14592	5.46992	1.28195e-07	1.42029e-05	6.0867
CD38	0.499696	1.08499	5.4678	1.29549e-07	1.43257e-05	6.07648
ADAMTS9-AS1	-0.863474	3.34394	-5.46515	1.31251e-07	1.44865e-05	6.06378
ZNF683	0.459501	1.00874	5.46083	1.34072e-07	1.47699e-05	6.04309
RP11-294C11.5	0.0629992	0.0264302	5.45772	1.36146e-07	1.49702e-05	6.02815
RP3-477O4.14	0.170497	0.461975	5.45594	1.3734e-07	1.50731e-05	6.01966
ARRB2	0.31852	3.85839	5.45447	1.38339e-07	1.51543e-05	6.01261
PPM1M	0.29597	2.95458	5.45366	1.38891e-07	1.51862e-05	6.00874
CTC-378H22.2	0.121465	0.316944	5.45213	1.39946e-07	1.52722e-05	6.00138
TRBV6-6	0.359499	0.619773	5.45176	1.40201e-07	1.52722e-05	5.99961
CD226	0.163954	0.468976	5.45134	1.40486e-07	1.52747e-05	5.99763
CD86	0.504712	2.64098	5.44719	1.43385e-07	1.55395e-05	5.97776
CASP4	0.315098	3.1657	5.4471	1.43453e-07	1.55395e-05	5.9773
PTPN7	0.49958	1.5704	5.44662	1.43792e-07	1.55474e-05	5.975
MAP7	-0.77909	3.22676	-5.44554	1.44553e-07	1.56008e-05	5.96986
HAMP	0.420085	0.534896	5.44388	1.45743e-07	1.5681e-05	5.9619
HTRA4	0.384599	0.607758	5.44375	1.45833e-07	1.5681e-05	5.96129
JSRP1	0.49334	0.559153	5.43826	1.49819e-07	1.60799e-05	5.93506
HNRNPA1P21	0.369475	0.698792	5.43643	1.51178e-07	1.6196e-05	5.92628
FCGR1B	0.218746	0.550377	5.41655	1.66659e-07	1.78218e-05	5.83147
SLC5A1	-1.25654	2.629	-5.41598	1.67127e-07	1.78392e-05	5.82874
STAC3	0.331111	1.55702	5.40937	1.72624e-07	1.83924e-05	5.79727
ARHGAP9	0.464742	1.81202	5.40792	1.73852e-07	1.84894e-05	5.79038
CXCL13	0.982509	1.62678	5.40695	1.74685e-07	1.85442e-05	5.78573
MIR4539	0.3136	0.256708	5.40255	1.78482e-07	1.8911e-05	5.76482
AIM2	0.482394	0.94913	5.40214	1.78843e-07	1.8911e-05	5.76286
PTPN22	0.364587	1.15695	5.40183	1.79112e-07	1.8911e-05	5.7614
TRPM3	-0.444494	0.86912	-5.39964	1.81038e-07	1.90799e-05	5.751
GPR171	0.415948	1.0768	5.39639	1.83943e-07	1.93512e-05	5.73552
C2	0.973575	2.92603	5.39296	1.8705e-07	1.96426e-05	5.71924
LL22NC03-24A12.8	0.0871336	0.0422854	5.39201	1.87918e-07	1.96984e-05	5.71473
GFPT2	0.753011	1.38809	5.38995	1.89818e-07	1.98618e-05	5.70496
LAMP3	0.376866	1.35942	5.38848	1.91185e-07	1.99691e-05	5.69798
IGHD2-15	0.28342	0.129894	5.38552	1.93967e-07	2.02235e-05	5.68393
CPOX	0.300225	2.4372	5.37995	1.99308e-07	2.07433e-05	5.65753
AC096579.13	0.234339	0.10413	5.37905	2.00188e-07	2.07978e-05	5.65325
PDE6G	0.287508	0.769723	5.3673	2.11983e-07	2.19841e-05	5.5976
TBC1D10C	0.477809	1.54974	5.36318	2.16274e-07	2.23772e-05	5.57813
CSF3R	0.406346	1.59098	5.36293	2.1654e-07	2.23772e-05	5.57693
IL24	0.254892	0.896865	5.36188	2.1765e-07	2.24522e-05	5.57196
IL21R	0.389362	1.0095	5.3585	2.2126e-07	2.27843e-05	5.55597
CCDC71L	0.35434	2.50993	5.35758	2.22246e-07	2.28456e-05	5.55165
BCL2A1	0.659373	2.07274	5.34991	2.30697e-07	2.36726e-05	5.51539
DOK2	0.443812	2.52198	5.34715	2.33809e-07	2.39499e-05	5.50236
PPP1R1A	1.24528	1.71142	5.34653	2.34507e-07	2.39793e-05	5.49947
IGKV2-18	0.140691	0.0721897	5.34233	2.39334e-07	2.44301e-05	5.47967
PRKCB	0.371011	1.23313	5.34188	2.39862e-07	2.44412e-05	5.47753
CSTA	0.431173	1.84288	5.33896	2.43287e-07	2.4747e-05	5.46376
GRAP2	0.23364	0.727466	5.33552	2.47381e-07	2.51197e-05	5.44754
IGHV3-75	0.297854	0.145978	5.33341	2.49922e-07	2.53325e-05	5.43761
RP11-1084E5.1	0.0966828	0.0772282	5.33306	2.50344e-07	2.53325e-05	5.43597
PTGR2	-0.289683	1.56511	-5.32993	2.5417e-07	2.56752e-05	5.42124
STYK1	0.116886	0.181402	5.31501	2.73208e-07	2.75506e-05	5.35107
CCR7	0.476968	1.30915	5.31236	2.76733e-07	2.78579e-05	5.33862
TMEM154	0.158758	0.504178	5.31096	2.78607e-07	2.79983e-05	5.33206
MYL2	0.047843	0.0401261	5.29259	3.04435e-07	3.05269e-05	5.24596
CDCP1	0.863529	2.18688	5.29233	3.04814e-07	3.05269e-05	5.24475
IGKV1OR2-11	0.339792	0.145464	5.28994	3.08357e-07	3.08288e-05	5.23353
ASPA	-0.660241	3.08906	-5.28838	3.10677e-07	3.10077e-05	5.22625
LIMK1	0.442901	2.58722	5.28598	3.14297e-07	3.13155e-05	5.215
F13A1	1.02034	3.48721	5.28066	3.22447e-07	3.20728e-05	5.19014
RP11-153M7.3	0.156057	0.227412	5.28001	3.23458e-07	3.21187e-05	5.1871
AL122127.25	0.201024	0.0914817	5.27308	3.34422e-07	3.3151e-05	5.15474
C14orf105	-0.608256	3.97317	-5.27258	3.35223e-07	3.3174e-05	5.15242
TLR2	0.531506	2.88376	5.26773	3.43128e-07	3.38988e-05	5.12979
RELT	0.280865	1.20709	5.26699	3.44363e-07	3.39634e-05	5.1263
ARHGAP32	-0.353111	1.99557	-5.26601	3.4599e-07	3.40663e-05	5.12173
ADAM12	0.630859	1.06195	5.26428	3.48876e-07	3.42926e-05	5.11366
RP11-736E3.1	-0.599924	1.15644	-5.26361	3.49986e-07	3.4344e-05	5.11058
PYCARD	0.594075	3.31078	5.2597	3.56627e-07	3.49368e-05	5.09233
WDFY4	0.377051	1.18718	5.25743	3.60531e-07	3.52602e-05	5.08176
PKHD1	-0.709257	1.97557	-5.25699	3.61293e-07	3.52756e-05	5.07971
CLEC4A	0.378768	2.04914	5.25633	3.62437e-07	3.53283e-05	5.07664
AMPD3	0.3543	1.96601	5.25517	3.64457e-07	3.54659e-05	5.07125
SYK	0.501813	3.07613	5.24875	3.75857e-07	3.65144e-05	5.04135
GPR183	0.63637	3.19499	5.23528	4.00908e-07	3.88835e-05	4.97873
NCR3	0.267346	0.815021	5.23367	4.03991e-07	3.91174e-05	4.9713
SMAP2	0.348718	4.23223	5.23124	4.08727e-07	3.95105e-05	4.95999
FAIM3	0.464708	2.26788	5.22829	4.14525e-07	4.00048e-05	4.94632
LIMK2	0.35798	3.14966	5.22562	4.19841e-07	4.04347e-05	4.93395
LPAR5	0.442702	1.73362	5.22536	4.20365e-07	4.04347e-05	4.93274
SAA2	1.16124	1.02022	5.21944	4.32429e-07	4.15267e-05	4.90529
SETD3	-0.35134	4.40297	-5.21731	4.36841e-07	4.18815e-05	4.89544
IGLV3-17	0.12164	0.0513714	5.21582	4.39971e-07	4.21124e-05	4.88851
IGLV3-22	0.154661	0.0822278	5.21546	4.40711e-07	4.21142e-05	4.88688
IL6	0.979102	1.28112	5.21429	4.43193e-07	4.22822e-05	4.88143
LCP1	0.56834	5.02708	5.21364	4.44562e-07	4.23436e-05	4.87844
AC109826.1	0.25388	0.696635	5.2096	4.53207e-07	4.30967e-05	4.85975
CTC-436P18.5	-0.153943	0.465287	-5.20806	4.56546e-07	4.328e-05	4.85263
CTD-2114J12.1	0.494142	0.700596	5.20803	4.56617e-07	4.328e-05	4.85248
COQ2	0.252237	1.69341	5.20692	4.59042e-07	4.34394e-05	4.84734
FPR1	0.653441	2.51786	5.20532	4.62551e-07	4.37006e-05	4.83996
CD22	0.271148	0.67489	5.20322	4.67202e-07	4.40687e-05	4.83025
IGKV1OR-3	0.142615	0.0665349	5.20254	4.68717e-07	4.41403e-05	4.82711
RP11-84G21.1	-0.146026	0.459684	-5.19983	4.74801e-07	4.46413e-05	4.8146
WDFY3-AS2	-0.371133	1.6022	-5.19617	4.83152e-07	4.53534e-05	4.79768
LINC00239	0.275412	0.547198	5.19284	4.90855e-07	4.60025e-05	4.78234
KCNA3	0.268633	0.611378	5.1919	4.93066e-07	4.61357e-05	4.77798
CMTM7	0.324049	2.40534	5.18968	4.98288e-07	4.65496e-05	4.76777
LGALSL	-0.389965	3.04872	-5.18875	5.005e-07	4.66816e-05	4.76347
CSF2RA	0.233275	1.08018	5.18435	5.11073e-07	4.75917e-05	4.74319
ARPC2	0.215293	5.06532	5.17867	5.25051e-07	4.8812e-05	4.71702
TLR5	0.336025	1.47368	5.17835	5.25849e-07	4.8812e-05	4.71555
TRBV5-1	0.502173	1.08254	5.17353	5.38028e-07	4.98632e-05	4.69335
CEBPA	0.572934	2.24777	5.17179	5.42489e-07	5.0197e-05	4.68534
IGLV3-6	0.146104	0.0793221	5.16642	5.56475e-07	5.14096e-05	4.66066
CFH	0.846435	3.32758	5.16393	5.63074e-07	5.19371e-05	4.64923
CRY2	-0.455452	3.70122	-5.15772	5.79882e-07	5.34031e-05	4.62071
EBI3	0.482068	2.44182	5.15483	5.87884e-07	5.40548e-05	4.60742
USP27X	-0.24797	1.9111	-5.15099	5.98653e-07	5.49584e-05	4.58982
IKZF3	0.489422	1.45602	5.13654	6.40934e-07	5.87476e-05	4.52366
IGHV3-54	0.104645	0.0497645	5.13555	6.43958e-07	5.89322e-05	4.5191
NXF3	0.048637	0.0728537	5.13181	6.55409e-07	5.98863e-05	4.50202
CTD-2083E4.6	-0.247137	0.596837	-5.12694	6.70631e-07	6.11107e-05	4.47977
BEX5	-0.678626	2.45837	-5.12686	6.70902e-07	6.11107e-05	4.47937
TRBV10-3	0.388146	0.736325	5.12299	6.8324e-07	6.21376e-05	4.46171
RP11-18H21.1	0.184994	0.335682	5.1175	7.01124e-07	6.36649e-05	4.43667
CELF2	0.417808	2.15175	5.11541	7.08072e-07	6.4196e-05	4.42712
FCRL1	0.110172	0.102529	5.11496	7.09556e-07	6.42308e-05	4.42509
AC006129.2	0.292312	0.799707	5.11189	7.19883e-07	6.50647e-05	4.41109
TRBV6-1	0.444952	0.813043	5.11095	7.23069e-07	6.52124e-05	4.40681
2019-03-01	0.400797	1.4299	5.11075	7.23751e-07	6.52124e-05	4.40589
C1orf162	0.470989	3.62031	5.11041	7.24915e-07	6.52167e-05	4.40434
LSP1	0.526169	3.4475	5.10962	7.27611e-07	6.53585e-05	4.40074
PILRA	0.424211	2.83064	5.10801	7.33129e-07	6.57019e-05	4.39342
TCF7	0.36274	0.913843	5.10754	7.34754e-07	6.57019e-05	4.39127
RP4-647J21.1	0.363816	0.804419	5.10753	7.3481e-07	6.57019e-05	4.3912
CD28	0.360678	1.02129	5.10498	7.43658e-07	6.63914e-05	4.3796
RP11-83A24.2	-0.127528	0.597993	-5.09322	7.85869e-07	7.00527e-05	4.32611
LILRB2	0.37715	2.12309	5.09181	7.911e-07	7.04115e-05	4.31969
RP11-497H16.7	0.101659	0.205644	5.08774	8.06332e-07	7.15704e-05	4.30121
IGHD3-22	0.466423	0.235042	5.08768	8.06572e-07	7.15704e-05	4.30092
TTC25	-0.327716	1.78209	-5.08693	8.09409e-07	7.17132e-05	4.29752
THEMIS2	0.495947	3.19088	5.08523	8.15882e-07	7.21772e-05	4.2898
AC011899.9	0.249273	0.7049	5.08451	8.18632e-07	7.23078e-05	4.28655
RP11-352D13.6	-0.221395	0.53899	-5.0842	8.19836e-07	7.23078e-05	4.28512
LCK	0.533937	2.44125	5.07997	8.36231e-07	7.36079e-05	4.26594
LGALS9	0.393978	3.38465	5.07975	8.37098e-07	7.36079e-05	4.26494
IGLV5-52	0.357187	0.221894	5.07893	8.40333e-07	7.37812e-05	4.2612
RLTPR	0.253452	0.508373	5.07729	8.46804e-07	7.42378e-05	4.25377
LIFR-AS1	-0.266785	0.841271	-5.0766	8.49531e-07	7.43651e-05	4.25066
U91328.19	-0.278932	1.13936	-5.07596	8.52073e-07	7.4476e-05	4.24776
IDH1	0.388318	3.75759	5.07336	8.6251e-07	7.52756e-05	4.23597
RP11-291B21.2	0.358133	0.569656	5.07227	8.66943e-07	7.55496e-05	4.23101
RP11-514O12.4	0.221556	0.527866	5.06928	8.79114e-07	7.6496e-05	4.21751
IGHD2-2	0.456872	0.240558	5.06869	8.81581e-07	7.65966e-05	4.21479
EMR1	0.392402	0.998285	5.06371	9.02308e-07	7.8281e-05	4.19229
CHPF2	0.300925	3.97943	5.06192	9.09879e-07	7.88207e-05	4.18419
C1orf210	-0.825986	2.56343	-5.06155	9.11489e-07	7.88431e-05	4.18248
IGLV3-13	0.176772	0.159442	5.06119	9.12996e-07	7.88567e-05	4.18088
SAA2-SAA4	0.975166	0.746475	5.05892	9.22732e-07	7.95128e-05	4.17061
SLC9A9	0.535242	2.79293	5.05879	9.23316e-07	7.95128e-05	4.17
ZNF462	-0.323017	1.89804	-5.05787	9.27273e-07	7.97359e-05	4.16586
RASSF5	0.405137	2.52365	5.05643	9.33534e-07	8.01562e-05	4.15934
CLEC10A	0.52795	1.61988	5.05431	9.42822e-07	8.08348e-05	4.14976
ARL4C	0.729046	4.31227	5.05328	9.47366e-07	8.11053e-05	4.1451
ADORA3	0.496815	2.22249	5.05269	9.4996e-07	8.12084e-05	4.14245
IGF1	0.114204	0.228785	5.04853	9.68555e-07	8.26769e-05	4.12368
TRIM7	-0.312201	0.533199	-5.04754	9.73037e-07	8.29383e-05	4.11921
ITK	0.337185	1.03379	5.04242	9.96538e-07	8.47681e-05	4.09611
LRFN1	0.208835	0.685177	5.04223	9.97409e-07	8.47681e-05	4.09526
GPR45	0.127679	0.135585	5.03715	1.02131e-06	8.65596e-05	4.07234
XCR1	0.33729	0.597599	5.03712	1.02145e-06	8.65596e-05	4.0722
ERC2	0.0786562	0.0768294	5.03464	1.03329e-06	8.73535e-05	4.06105
IGHV1OR15-3	0.0577171	0.0247008	5.03453	1.03381e-06	8.73535e-05	4.06056
CLCN5	-0.64739	2.93164	-5.03252	1.04355e-06	8.80489e-05	4.05148
FCHO1	0.392688	1.0168	5.03211	1.04552e-06	8.8088e-05	4.04965
ZNF711	-0.549847	1.60633	-5.02739	1.06872e-06	8.9913e-05	4.02841
IGLV3-32	0.153331	0.0801323	5.0264	1.07366e-06	9.01983e-05	4.02395
P2RY10	0.481992	1.25702	5.02425	1.08445e-06	9.08615e-05	4.01427
EMX2OS	-0.693792	3.09907	-5.02421	1.08467e-06	9.08615e-05	4.01407
CTD-2026C7.1	0.0673753	0.0437795	5.02108	1.10054e-06	9.2059e-05	4.00001
CD27	0.850577	2.61715	5.01839	1.11438e-06	9.30833e-05	3.98792
PHYH	-0.402923	3.87848	-5.0173	1.12004e-06	9.34223e-05	3.98302
GABRB3	-0.524959	1.02665	-5.01448	1.13479e-06	9.4518e-05	3.97035
RNASE3	0.167246	0.227307	5.01306	1.14226e-06	9.4919e-05	3.964
FCGR3A	0.656728	5.59888	5.01295	1.14286e-06	9.4919e-05	3.9635
SCN4A	-0.4139	0.78756	-5.00658	1.17713e-06	9.76264e-05	3.9349
IGKV2D-26	0.0948065	0.0439035	5.00576	1.18161e-06	9.78591e-05	3.93123
TGFBI	1.41962	6.43802	5.00206	1.20204e-06	9.94098e-05	3.91464
LINC01094	0.357012	1.48452	5.00134	1.20604e-06	9.95996e-05	3.91143
MAFB	0.530586	3.90603	5.00012	1.21289e-06	0.000100024	3.90594
STK17B	0.393863	2.82926	4.99885	1.22e-06	0.000100468	3.90029
C16orf54	0.394775	1.53756	4.99596	1.23647e-06	0.000101681	3.88732
ACAA2	-0.548453	5.37825	-4.99508	1.2415e-06	0.000101951	3.88339
ARHGAP5-AS1	-0.260872	1.42616	-4.99357	1.2502e-06	0.000102522	3.87663
PLAUR	0.562903	2.45161	4.98857	1.27941e-06	0.00010477	3.85428
TRBV6-4	0.169206	0.175672	4.98626	1.29318e-06	0.000105749	3.84393
GBGT1	0.338981	1.8434	4.98581	1.29588e-06	0.000105822	3.84191
MNDA	0.47866	3.1626	4.98025	1.32958e-06	0.000108402	3.81707
LILRB1	0.34783	1.93638	4.97999	1.33119e-06	0.000108402	3.81591
IGHV3OR16-16	0.281482	0.131797	4.97933	1.33523e-06	0.000108482	3.81297
RP11-379H18.1	-0.228254	1.92341	-4.97922	1.33589e-06	0.000108482	3.81249
IL17RD	-0.414721	1.44624	-4.9766	1.35217e-06	0.000109652	3.80078
WBSCR27	-0.611915	2.45915	-4.97341	1.37223e-06	0.000111124	3.78654
PPT2	-0.233774	2.50116	-4.97096	1.38778e-06	0.000112228	3.77563
TNFRSF11A	0.223911	0.54169	4.96961	1.39646e-06	0.000112669	3.7696
AOAH	0.483098	2.88833	4.96951	1.39709e-06	0.000112669	3.76917
MEFV	0.173884	0.464985	4.96804	1.4066e-06	0.000113279	3.7626
IGKV3D-7	0.333119	0.145861	4.96751	1.41004e-06	0.000113309	3.76024
CD82	0.571696	3.10098	4.96738	1.41086e-06	0.000113309	3.75968
RP11-598D12.1	0.0939303	0.0367167	4.95345	1.50436e-06	0.000120653	3.69763
AL109761.5	0.073891	0.0926179	4.95252	1.51076e-06	0.000120999	3.69352
CCR2	0.473669	1.74728	4.95043	1.5254e-06	0.000122004	3.6842
HCAR2	0.338457	0.338577	4.94993	1.52884e-06	0.000122113	3.68202
TRAV27	0.448872	0.575957	4.94531	1.56168e-06	0.000124565	3.66147
KCNE5	0.0533565	0.106555	4.94485	1.56496e-06	0.000124633	3.65944
OPRL1	0.205207	0.897748	4.9446	1.5668e-06	0.000124633	3.6583
IL7R	0.636209	2.32986	4.9432	1.57688e-06	0.000125264	3.6521
IGLV1-62	0.0935922	0.0523046	4.93984	1.6014e-06	0.00012704	3.63718
CST3	0.463076	6.30572	4.93843	1.61178e-06	0.000127689	3.63094
RP11-148O21.2	0.131181	0.116882	4.93796	1.61528e-06	0.000127793	3.62884
ISG20	0.350354	1.55148	4.93299	1.65254e-06	0.000130564	3.6068
CCDC69	0.319791	2.78069	4.93253	1.65601e-06	0.000130661	3.60477
SRPX2	0.699474	1.42682	4.93038	1.67242e-06	0.000131778	3.59523
MAN1B1-AS1	-0.292801	1.30797	-4.92991	1.67599e-06	0.000131851	3.59317
FAM78B	0.298858	0.747924	4.92948	1.67931e-06	0.000131851	3.59126
CTSS	0.602647	5.27359	4.92938	1.68012e-06	0.000131851	3.59079
SGSM1	-0.35154	0.95669	-4.92661	1.70158e-06	0.000133356	3.57852
SLC22A11	-0.96409	3.50452	-4.92565	1.70901e-06	0.000133571	3.57431
RP11-554D14.4	0.0817093	0.0568886	4.92553	1.71002e-06	0.000133571	3.57374
CENPV	-0.51175	1.61474	-4.92536	1.71134e-06	0.000133571	3.573
C2CD2L	0.156082	1.27702	4.92509	1.71348e-06	0.000133571	3.57179
MAPT	-0.714856	2.44079	-4.9226	1.73311e-06	0.000134921	3.56078
NFAM1	0.337493	1.99065	4.91458	1.79789e-06	0.000139778	3.52531
REEP4	0.347495	2.86797	4.91401	1.80252e-06	0.000139952	3.52282
DOCK2	0.46188	1.98733	4.91196	1.8195e-06	0.000141082	3.51376
NUMB	-0.335373	3.28724	-4.91148	1.82349e-06	0.000141204	3.51165
RP11-693J15.5	0.018898	0.0253258	4.90943	1.84068e-06	0.000142347	3.50258
TRAV8-6	0.429298	0.78923	4.90864	1.84736e-06	0.000142675	3.49908
CLEC17A	0.19008	0.281127	4.90796	1.85313e-06	0.000142931	3.49606
SEPT7-AS1	-0.156593	0.550911	-4.9056	1.87315e-06	0.00014423	3.48568
INPP5D	0.368803	2.86855	4.9054	1.87491e-06	0.00014423	3.48477
SEMA3C	0.716923	2.17256	4.90371	1.88943e-06	0.000145155	3.47732
RTN1	0.379605	1.3027	4.90316	1.89413e-06	0.000145189	3.47491
HIVEP3	0.231381	0.93843	4.90308	1.89484e-06	0.000145189	3.47455
ALDH6A1	-0.620987	3.01771	-4.8995	1.92604e-06	0.000147386	3.45877
BPHL	-0.323587	2.07007	-4.89412	1.97396e-06	0.000150856	3.43502
RUNX2	0.317649	1.12884	4.89266	1.98714e-06	0.000151664	3.4286
NFIA	-0.337488	3.15203	-4.88006	2.10441e-06	0.000160328	3.3732
PTPRC	0.59181	3.40984	4.87988	2.10614e-06	0.000160328	3.37241
P2RX1	0.280393	0.629592	4.87643	2.13951e-06	0.000162656	3.35722
KCNJ15	-0.849018	3.57771	-4.86798	2.22325e-06	0.000168802	3.32014
FCRL6	0.312617	1.02507	4.86764	2.22666e-06	0.000168841	3.31866
FTL	0.479498	11.7119	4.86626	2.24069e-06	0.000169685	3.31259
IGLV3-30	0.114229	0.0549049	4.86533	2.25016e-06	0.000170182	3.30852
LINC01150	0.305336	1.0706	4.86369	2.26692e-06	0.000171227	3.30135
ABCG2	-0.575222	2.15146	-4.85891	2.31663e-06	0.000174756	3.2804
C15orf53	0.032628	0.0414214	4.85838	2.32225e-06	0.000174919	3.27806
CD3E	0.665889	3.38046	4.85814	2.32478e-06	0.000174919	3.27701
IGFLR1	0.301015	0.927647	4.857	2.33677e-06	0.000175594	3.27205
PLIN3	0.345956	4.43027	4.85636	2.3436e-06	0.000175882	3.26923
HLA-DPA3	0.230546	0.337987	4.85292	2.38047e-06	0.000178419	3.25416
ARL11	0.215449	0.911996	4.85253	2.38469e-06	0.000178506	3.25244
RP11-799B12.1	0.381463	1.11952	4.85212	2.3891e-06	0.000178607	3.25066
LINC00900	0.199962	0.47346	4.84564	2.4602e-06	0.000183688	3.22234
TRAV4	0.437774	0.847676	4.84494	2.468e-06	0.000184035	3.21929
SERPING1	0.632429	7.40773	4.84168	2.50466e-06	0.00018653	3.20505
IGKV2OR2-7	0.0591617	0.0278013	4.83873	2.53834e-06	0.000188798	3.19215
RP11-367J11.3	-0.0873964	0.231994	-4.83842	2.54192e-06	0.000188823	3.19079
DSE	0.346875	1.72892	4.83741	2.55353e-06	0.000189445	3.18639
S100A9	0.742168	4.82722	4.83569	2.57344e-06	0.00019068	3.1789
SIGLEC14	0.437393	1.60506	4.83496	2.58193e-06	0.000191066	3.17572
GRB2	0.220263	5.16004	4.83432	2.58941e-06	0.000191377	3.17292
MAPK8IP1	-0.437649	2.21364	-4.83151	2.62252e-06	0.000193579	3.16066
TRBV29-1	0.575764	1.45688	4.82932	2.64864e-06	0.00019526	3.15109
C10orf99	1.47979	2.19722	4.82769	2.66818e-06	0.000196453	3.144
SCGB1D2	-0.686958	1.35069	-4.82698	2.67666e-06	0.000196829	3.14093
TLR8	0.455671	1.38698	4.82527	2.69739e-06	0.000198104	3.13349
LTB	0.642898	2.59543	4.82164	2.74202e-06	0.000201128	3.11765
ETFDH	-0.345969	3.01718	-4.82112	2.74839e-06	0.000201343	3.11541
MARCO	0.671885	1.22288	4.81795	2.78798e-06	0.000203987	3.10161
UCHL1	1.02892	2.18794	4.81455	2.83101e-06	0.000206876	3.08682
PLCB2	0.40793	2.01206	4.81142	2.87127e-06	0.000209556	3.0732
ZCCHC3	-0.220134	3.19468	-4.80817	2.91355e-06	0.000212376	3.05909
IBSP	0.520277	0.566637	4.80479	2.95816e-06	0.000215359	3.04443
RP11-361C13.1	0.0682681	0.03035	4.80091	3.01023e-06	0.000218877	3.02759
IGHD2-8	0.172599	0.0713037	4.79779	3.05281e-06	0.000221697	3.01404
TP53INP1	0.357591	3.60435	4.79497	3.09174e-06	0.000224245	3.00181
TCL1A	0.200969	0.206135	4.79434	3.10043e-06	0.000224596	2.9991
DNASE2	0.324095	5.23097	4.79299	3.11935e-06	0.000225687	2.99323
UBASH3A	0.354498	0.982737	4.79066	3.15215e-06	0.000227778	2.98314
ACAT1	-0.52742	4.44223	-4.78888	3.17745e-06	0.000229322	2.97543
TRBJ2-3	0.562618	1.3694	4.78783	3.19243e-06	0.000230119	2.97089
2019-12-01	0.017152	0.0186232	4.78692	3.20542e-06	0.00023077	2.96698
GSDMA	0.303231	0.540781	4.78519	3.23045e-06	0.000232286	2.95947
LTK	0.1228	0.21335	4.78408	3.2465e-06	0.000233153	2.95469
TRAV8-2	0.339422	0.690489	4.7827	3.26665e-06	0.000234028	2.94872
TIGIT	0.429032	1.03924	4.78247	3.27005e-06	0.000234028	2.94772
ANTXRLP1	0.0666597	0.0900315	4.78243	3.27071e-06	0.000234028	2.94752
RP11-554D14.2	0.0914966	0.0627778	4.77954	3.31336e-06	0.00023679	2.93503
RP11-528G1.2	0.0583994	0.112926	4.77808	3.33501e-06	0.000238045	2.92875
PRAMENP	0.108525	0.0573376	4.77474	3.38537e-06	0.000241159	2.91429
FABP4	-0.970279	1.94316	-4.77464	3.38689e-06	0.000241159	2.91386
LST1	0.422698	3.17782	4.77253	3.41897e-06	0.000243147	2.90476
AC008074.3	-0.142338	0.403191	-4.77041	3.45156e-06	0.000245165	2.89561
PTGS1	0.925744	3.34982	4.76602	3.52e-06	0.000249723	2.87668
DHRS4L1	-0.156972	0.398796	-4.76555	3.52739e-06	0.000249944	2.87465
TLR10	0.232604	0.5549	4.76244	3.57679e-06	0.000252843	2.86124
SOWAHB	-0.498001	1.71333	-4.76243	3.57697e-06	0.000252843	2.8612
CD163L1	0.44217	1.0644	4.75833	3.64308e-06	0.00025701	2.84354
ZNF704	-0.438443	2.39825	-4.75823	3.64472e-06	0.00025701	2.8431
QSOX1	0.535806	4.33921	4.75489	3.69944e-06	0.000260554	2.82873
LINC00426	0.203109	0.421068	4.75221	3.74401e-06	0.000263375	2.81719
RP11-100L22.1	-0.416335	0.768591	-4.75024	3.77708e-06	0.000265093	2.80871
IGHV1OR16-4	0.114029	0.0477829	4.75002	3.78079e-06	0.000265093	2.80776
QRFPR	-0.683893	2.65556	-4.74971	3.78609e-06	0.000265093	2.80641
BTNL9	-0.76136	2.99066	-4.74968	3.78658e-06	0.000265093	2.80628
SLA2	0.43205	1.55992	4.74897	3.79856e-06	0.000265613	2.80324
PTK2B	0.306998	2.37607	4.74826	3.81065e-06	0.000266139	2.80018
PTGES	0.760055	1.6954	4.74755	3.82275e-06	0.000266665	2.79712
IGHD3-10	0.435245	0.204732	4.74686	3.83448e-06	0.000267012	2.79417
RP11-298I3.4	-0.197447	0.685097	-4.74672	3.83686e-06	0.000267012	2.79357
C17orf62	0.262532	3.26534	4.74631	3.84386e-06	0.00026718	2.79181
PTPN6	0.322859	3.52315	4.74549	3.85792e-06	0.000267839	2.78829
GPR25	0.0734926	0.101051	4.74416	3.88086e-06	0.000269111	2.78258
ZNF470	-0.288558	0.975983	-4.74374	3.88814e-06	0.000269296	2.78077
IGKV2OR2-7D	0.0720224	0.028536	4.73796	3.98964e-06	0.000275999	2.75592
SSR4	0.399576	4.86019	4.73708	4.0053e-06	0.000276754	2.75215
ALDH3A2	-0.512187	4.44745	-4.73663	4.01321e-06	0.000276772	2.75025
OR7E47P	-0.509319	1.31935	-4.73653	4.01504e-06	0.000276772	2.74981
AP001625.6	-0.284732	0.794193	-4.73556	4.03246e-06	0.000277646	2.74563
SESTD1	-0.346538	2.24752	-4.73428	4.05547e-06	0.000278901	2.74015
TRAV36DV7	0.214284	0.359703	4.7336	4.06774e-06	0.000279416	2.73724
LINC01507	-0.482417	1.79497	-4.7313	4.10963e-06	0.000281465	2.72736
RP1-239B22.5	-0.411257	1.58863	-4.73121	4.11113e-06	0.000281465	2.72701
TRBJ2-2	0.401665	0.717844	4.73117	4.11204e-06	0.000281465	2.7268
B3GNT7	0.275547	0.86862	4.72736	4.18215e-06	0.000285929	2.7105
CCL23	0.198449	0.50813	4.72425	4.24037e-06	0.00028957	2.69718
NPR3	-1.05888	4.08088	-4.72081	4.30564e-06	0.000293684	2.68246
GPX1	0.461961	7.13938	4.71888	4.34283e-06	0.000295875	2.67417
RP11-574K11.32	-0.201783	0.736195	-4.71846	4.3508e-06	0.000296072	2.6724
GLIPR2	0.338331	3.05419	4.71564	4.40567e-06	0.000299458	2.66032
NCR3LG1	-0.437875	1.24721	-4.71379	4.44192e-06	0.00030135	2.65243
IGHD1-26	0.235611	0.119412	4.7137	4.44384e-06	0.00030135	2.65201
IGHV3-79	0.167143	0.171559	4.71031	4.51097e-06	0.000305547	2.63756
LHFPL2	0.462033	3.0052	4.70981	4.52098e-06	0.000305871	2.63543
CTC-351M12.1	-0.274799	1.34235	-4.70743	4.56893e-06	0.000308757	2.62526
CASS4	0.308693	1.11932	4.70657	4.58639e-06	0.000309579	2.62159
AD000864.6	0.139124	0.406185	4.70561	4.60605e-06	0.000310547	2.61747
TRAF3IP3	0.322833	1.101	4.70296	4.66038e-06	0.000313847	2.60617
MMD	0.34237	2.50181	4.70191	4.68209e-06	0.000314946	2.60169
BAIAP2L1	0.473794	1.68098	4.6983	4.75751e-06	0.000319651	2.5863
IGHD1-1	0.260301	0.125115	4.69764	4.77147e-06	0.000320221	2.58347
RP11-864G5.1	0.0482484	0.079831	4.69719	4.78098e-06	0.00032049	2.58156
CCL13	0.477522	0.658539	4.69618	4.80241e-06	0.000321558	2.57725
LINC00402	0.0343307	0.0385932	4.69348	4.86004e-06	0.000325044	2.56576
SMIM24	-1.02683	5.44882	-4.69239	4.88362e-06	0.000326081	2.56109
SLC15A3	0.391647	3.09372	4.69224	4.88672e-06	0.000326081	2.56048
RP1-240K6.3	-0.137316	0.310738	-4.69122	4.90895e-06	0.000327191	2.55611
AC147651.5	-0.782832	3.11199	-4.68893	4.95889e-06	0.000330142	2.54636
DTX2	0.247548	1.88977	4.6826	5.09934e-06	0.000339106	2.51946
PLEKHH1	-0.307701	1.0951	-4.67518	5.26911e-06	0.000349997	2.48792
IGKV1OR-2	0.0948857	0.0442923	4.6741	5.29419e-06	0.000350702	2.48335
GCNT1	0.313137	0.993036	4.67406	5.29523e-06	0.000350702	2.48316
IGHV3-33-2	0.0835435	0.0424856	4.67395	5.29775e-06	0.000350702	2.4827
RHOG	0.291029	5.06498	4.67352	5.30786e-06	0.000350974	2.48086
P2RY6	0.366465	1.29192	4.67287	5.32303e-06	0.000351579	2.47811
PDZK1	-0.746222	5.03937	-4.67188	5.34627e-06	0.000352715	2.47392
AP001626.1	-0.600244	3.93202	-4.67153	5.35465e-06	0.000352869	2.47241
TRBV4-2	0.577181	0.970072	4.67045	5.38001e-06	0.00035414	2.46786
FCRL4	0.0224865	0.0121822	4.66708	5.46043e-06	0.000359029	2.45357
RP11-121A8.1	0.172647	0.620319	4.66609	5.48439e-06	0.000360199	2.44936
RP11-58E21.3	0.097425	0.194546	4.66279	5.56474e-06	0.000365065	2.43535
PXMP2	-0.488538	3.2828	-4.66157	5.5946e-06	0.000366613	2.4302
TRBC2	0.707547	3.90207	4.65905	5.65696e-06	0.000370284	2.41953
LHFPL3-AS2	-0.6843	1.80424	-4.65749	5.696e-06	0.000372422	2.41291
AL365331.2	0.0411098	0.0416654	4.65114	5.85699e-06	0.000382519	2.38608
EFNA5	0.813127	2.08972	4.65048	5.87422e-06	0.000383216	2.38325
UFSP2	-0.283924	3.73986	-4.65017	5.8822e-06	0.000383308	2.38194
MAP3K7CL	0.569239	2.87585	4.64938	5.90249e-06	0.000384202	2.37863
RP11-297B17.3	0.0263262	0.0174773	4.64584	5.99506e-06	0.000389793	2.36365
KYNU	0.227496	0.683125	4.64512	6.01387e-06	0.00039058	2.36063
HSF5	0.0283894	0.040708	4.64267	6.07883e-06	0.000394361	2.35029
EPHA1	0.231624	0.800657	4.63454	6.29946e-06	0.00040822	2.31598
LTA	0.269751	0.63041	4.63071	6.4061e-06	0.00041467	2.29982
FCER2	0.155479	0.147104	4.6301	6.42317e-06	0.000415103	2.29726
RP3-369A17.4	0.0861054	0.181196	4.62997	6.42699e-06	0.000415103	2.29669
PLXNC1	0.42295	2.07345	4.62723	6.50452e-06	0.000419646	2.28515
GLYATL1	-0.801641	3.20489	-4.62684	6.51551e-06	0.000419891	2.28353
AP1B1	0.257747	4.40327	4.62588	6.54305e-06	0.000421201	2.27947
MX2	0.2357	1.08395	4.62552	6.55324e-06	0.000421392	2.27797
C3AR1	0.485439	3.64476	4.62496	6.56928e-06	0.000421691	2.27562
CD80	0.165134	0.370041	4.62486	6.57233e-06	0.000421691	2.27517
DPY19L2P2	-0.357479	1.20799	-4.62352	6.61086e-06	0.000423697	2.26955
BCL11B	0.290387	0.967708	4.62135	6.67389e-06	0.000427268	2.26042
PPP1R18	0.333287	4.36802	4.62074	6.69172e-06	0.00042794	2.25785
CYBB	0.655189	4.16992	4.62039	6.7019e-06	0.000428122	2.25639
TRPC4AP	0.179979	4.78199	4.61929	6.73427e-06	0.00042972	2.25175
IGKV7-3	0.349147	0.188898	4.61845	6.75901e-06	0.000430828	2.24822
BCAS2P2	0.0570157	0.0966356	4.6181	6.7693e-06	0.000431013	2.24676
IRF8	0.475956	2.56538	4.61671	6.81057e-06	0.000433168	2.24091
RP11-47L3.1	0.245873	0.951922	4.61348	6.90726e-06	0.00043884	2.22735
RNA5SP301	-0.330051	0.673992	-4.61257	6.93471e-06	0.000439789	2.22353
ADAMTS14	0.332693	0.54907	4.61249	6.93726e-06	0.000439789	2.22318
MMP19	0.516653	1.38716	4.60951	7.02818e-06	0.00044507	2.21065
RP13-884E18.4	0.0479747	0.0440822	4.60837	7.06313e-06	0.00044667	2.20588
RAET1G	-0.156591	0.549742	-4.60819	7.06876e-06	0.00044667	2.20512
AGTR1	-0.746764	1.7981	-4.60522	7.16093e-06	0.000451889	2.19265
ACADL	-0.65497	3.0619	-4.60503	7.16683e-06	0.000451889	2.19186
EPHX2	-0.557748	3.7647	-4.60336	7.21916e-06	0.000454673	2.18486
ABHD1	-0.163492	0.386259	-4.60312	7.22655e-06	0.000454673	2.18388
AC022182.3	0.108349	0.337824	4.60087	7.29784e-06	0.000458664	2.17444
SRGN	0.437834	6.83378	4.60041	7.31268e-06	0.000459103	2.17248
PON2	0.423077	4.41178	4.60012	7.32173e-06	0.000459177	2.17129
IL5RA	0.0607598	0.0583191	4.59811	7.38606e-06	0.000462714	2.16288
RP11-386I14.2	-0.223068	0.787202	-4.59702	7.42135e-06	0.000464427	2.1583
ACP2	0.239555	4.00087	4.59597	7.45551e-06	0.000466065	2.15388
WDR31	-0.279553	1.27513	-4.59549	7.47093e-06	0.00046653	2.15189
SMKR1	0.356586	0.705175	4.59027	7.64252e-06	0.000476535	2.13005
LBP	1.49732	1.7546	4.59012	7.64747e-06	0.000476535	2.12943
AC244250.1	0.238719	0.121324	4.58984	7.65691e-06	0.000476614	2.12824
OSM	0.541324	1.3014	4.58839	7.70548e-06	0.000479126	2.12216
C1orf229	-0.104009	0.347141	-4.58806	7.71643e-06	0.000479297	2.1208
HMGA1	0.529515	3.42679	4.58736	7.74007e-06	0.000480255	2.11786
SERPINB8	0.244738	1.86397	4.58639	7.77273e-06	0.000481463	2.11381
EGOT	-0.399817	1.39023	-4.58629	7.77604e-06	0.000481463	2.1134
AC091814.3	0.0239359	0.0342918	4.58502	7.81915e-06	0.000483602	2.10808
IGHV3-50	0.218951	0.0951616	4.58478	7.82715e-06	0.000483602	2.1071
MINA	0.190643	1.29986	4.58235	7.91023e-06	0.000488218	2.09695
BFSP2	0.0857505	0.0833848	4.57951	8.00863e-06	0.00049377	2.08506
APOC2	0.211771	0.386298	4.57782	8.06742e-06	0.00049687	2.07803
SIT1	0.557025	1.97816	4.56921	8.37463e-06	0.000515247	2.0421
ITGAL	0.483327	2.90331	4.56865	8.39489e-06	0.00051595	2.03977
GSTA4	-0.31956	3.43972	-4.56804	8.4171e-06	0.000516771	2.03723
NOD2	0.281489	0.857633	4.56757	8.43414e-06	0.000517273	2.03529
SLC7A5	0.797113	3.39427	4.56714	8.44991e-06	0.000517697	2.03349
H2AFY	0.187963	2.98997	4.56611	8.4878e-06	0.000519473	2.02919
RPL22L1	0.419416	3.09012	4.5639	8.56955e-06	0.000523927	2.01998
AC006369.2	0.166096	0.440609	4.56338	8.58883e-06	0.000524487	2.01782
TNFSF8	0.332834	1.42991	4.56317	8.59667e-06	0.000524487	2.01694
EDEM2	0.246368	4.51608	4.56093	8.68033e-06	0.000529038	2.00763
RP1-288H2.2	-0.712179	2.55224	-4.56057	8.69401e-06	0.000529319	2.00612
DGKA	0.281107	1.37948	4.5603	8.70423e-06	0.000529389	2.00499
MTHFD1	-0.300921	3.30455	-4.55879	8.76105e-06	0.000532291	1.99874
AKNA	0.364261	2.4777	4.55789	8.79532e-06	0.000533608	1.99498
LYN	0.325664	3.19166	4.55774	8.801e-06	0.000533608	1.99436
DGKG	0.17918	0.533563	4.55746	8.8118e-06	0.000533708	1.99318
FAM78A	0.302215	2.0394	4.55689	8.83365e-06	0.000534477	1.9908
WWC2-AS2	-0.266754	1.05696	-4.5565	8.84833e-06	0.000534811	1.98921
SH2D1A	0.456146	1.48482	4.55584	8.8739e-06	0.000535802	1.98643
RP11-404F10.2	0.0219178	0.030696	4.55394	8.94678e-06	0.000539644	1.97857
PLA2G7	0.612267	2.16568	4.55197	9.02353e-06	0.000543712	1.97036
RP11-335L23.5	-0.29893	0.910494	-4.54776	9.18938e-06	0.000553134	1.95286
LDHD	-0.621765	2.15386	-4.54713	9.2144e-06	0.000554069	1.95025
RP11-91J19.3	-0.315855	1.55368	-4.54688	9.22402e-06	0.000554077	1.94924
SGMS1-AS1	-0.13867	0.773884	-4.54663	9.23398e-06	0.000554105	1.94821
TBC1D27	0.0377894	0.0329212	4.54605	9.25734e-06	0.000554544	1.94578
EMR2	0.311711	1.2028	4.54598	9.26028e-06	0.000554544	1.94547
RP11-88E10.4	-0.142695	0.421426	-4.54551	9.27874e-06	0.00055508	1.94356
GTSCR1	0.0394397	0.045502	4.54196	9.4223e-06	0.000563091	1.92881
ADH5	-0.270467	4.92135	-4.54128	9.45007e-06	0.000564173	1.92598
IGKV3D-25	0.0693849	0.0309161	4.54085	9.46738e-06	0.000564629	1.92422
SIMC1	0.257175	1.23625	4.53474	9.72029e-06	0.000579121	1.89889
SLC37A2	0.421383	1.99631	4.53391	9.75514e-06	0.000580605	1.89545
XPO6	0.198842	3.52301	4.52866	9.9783e-06	0.000593282	1.87372
RP11-342D11.3	0.0704936	0.106956	4.52518	1.01288e-05	0.00060162	1.85934
L3MBTL4-AS1	0.143311	0.45275	4.52291	1.02286e-05	0.000606929	1.84992
ADORA2A-AS1	-0.433291	1.65927	-4.5215	1.02907e-05	0.000609991	1.84411
IL16	0.286828	1.71139	4.5196	1.03749e-05	0.000614359	1.83628
CD247	0.383769	1.94281	4.5175	1.0469e-05	0.000618951	1.82761
SPRED3	0.20288	0.48351	4.5174	1.04736e-05	0.000618951	1.82719
SLA	0.427383	2.58835	4.51515	1.05756e-05	0.00062385	1.81788
PIGH	-0.259331	2.53406	-4.5151	1.05779e-05	0.00062385	1.81767
RP11-521M14.2	0.0639768	0.0543106	4.51456	1.06024e-05	0.000624664	1.81545
GIPC2	-0.574025	3.46977	-4.51254	1.06947e-05	0.00062947	1.80712
CTA-384D8.34	0.211772	0.358548	4.51015	1.08048e-05	0.000635309	1.79729
LINC01560	-0.229797	1.61914	-4.50828	1.0892e-05	0.000639771	1.78956
MOXD1	0.663872	1.45977	4.50806	1.09026e-05	0.000639771	1.78863
GLUL	0.450384	5.56345	4.50403	1.10924e-05	0.000649265	1.77206
SLC16A9	-0.909981	3.72154	-4.50399	1.10945e-05	0.000649265	1.77188
CDNF	-0.204958	1.14529	-4.50392	1.10978e-05	0.000649265	1.7716
ARHGAP15	0.239367	1.62791	4.50244	1.11684e-05	0.000652745	1.7655
MTHFD2	0.377842	2.66056	4.50133	1.12216e-05	0.000655197	1.76094
ADAP2	0.307251	2.98872	4.49977	1.12972e-05	0.000658949	1.7545
CMBL	-0.567043	5.92358	-4.49887	1.13406e-05	0.000660822	1.75081
ACTBL2	0.0711981	0.05698	4.49709	1.14273e-05	0.000665213	1.7435
ZNF189	-0.537478	3.81673	-4.49559	1.1501e-05	0.000667662	1.73733
TESPA1	0.26831	0.933056	4.49559	1.15014e-05	0.000667662	1.73729
CD84	0.503484	2.06518	4.49533	1.1514e-05	0.000667662	1.73624
DOK1	0.257685	2.59504	4.49531	1.15152e-05	0.000667662	1.73615
CD72	0.439414	1.54101	4.49404	1.1578e-05	0.000670641	1.73092
RP11-294C11.4	0.245732	0.0941204	4.49179	1.16901e-05	0.000676462	1.72167
ZBED2	0.395082	0.585375	4.49067	1.17461e-05	0.000679031	1.71708
MIR650	0.113921	0.0462477	4.48844	1.18586e-05	0.000684509	1.70794
CHRM3	-0.310546	0.648046	-4.48833	1.18643e-05	0.000684509	1.70747
SSTR3	0.0405366	0.0510378	4.48626	1.19699e-05	0.000689918	1.69896
HLF	-0.517272	2.40277	-4.48409	1.20816e-05	0.00069567	1.69005
RP11-335L23.4	-0.127609	0.269385	-4.48253	1.21623e-05	0.000699547	1.68366
C1QL1	1.17243	3.45091	4.48219	1.21801e-05	0.000699547	1.68226
RIPK2	0.29817	2.83215	4.48209	1.21849e-05	0.000699547	1.68188
SIRPB1	0.363101	0.994891	4.48183	1.21989e-05	0.000699661	1.68078
EMX2	-0.649764	3.77993	-4.48022	1.22827e-05	0.000703223	1.6742
ILF3-AS1	-0.384248	3.42053	-4.48018	1.22851e-05	0.000703223	1.67402
RP11-355O1.11	-0.154652	0.547745	-4.47615	1.24982e-05	0.000714721	1.65751
MICB	0.279989	1.70585	4.47445	1.25891e-05	0.000719216	1.65056
IGKV1D-33	0.370007	0.152338	4.4742	1.26028e-05	0.000719297	1.64951
PI4K2A	0.241086	2.89	4.4738	1.26242e-05	0.000719538	1.64788
NFIB	-0.318523	3.75344	-4.47366	1.26317e-05	0.000719538	1.64731
TMEM45A	0.734756	2.71776	4.47261	1.26888e-05	0.000722084	1.64299
C19orf84	0.0870239	0.203575	4.47196	1.27238e-05	0.000723374	1.64034
SEMA4A	0.417923	1.84735	4.47139	1.27547e-05	0.000724427	1.63801
DDAH1	-0.43822	4.72759	-4.468	1.29404e-05	0.00073426	1.62414
SAT1	0.411892	6.77541	4.4583	1.34863e-05	0.000764135	1.58449
ABLIM2	0.271436	1.01085	4.45818	1.34931e-05	0.000764135	1.58401
STAT5A	0.307863	2.96991	4.45519	1.36664e-05	0.000773196	1.57177
GLB1	0.306863	3.71514	4.45439	1.37129e-05	0.000775077	1.56851
TRAV23DV6	0.246221	0.496124	4.45351	1.37645e-05	0.000777242	1.5649
SIRPD	0.0564411	0.107785	4.45223	1.38396e-05	0.000780726	1.55968
IL2RB	0.480223	2.79893	4.45176	1.38669e-05	0.000781473	1.55779
SAMD5	-0.376915	1.70956	-4.45155	1.38796e-05	0.000781473	1.55692
AF131217.1	0.0312099	0.0790181	4.45114	1.39038e-05	0.00078208	1.55525
AC246787.5	0.207887	0.174752	4.45005	1.39682e-05	0.00078495	1.55081
SNTG2	0.0938695	0.0864809	4.4498	1.39834e-05	0.000785045	1.54977
ZC2HC1C	-0.207178	1.11189	-4.44913	1.4023e-05	0.000786514	1.54705
CXCL16	0.390235	5.01828	4.4485	1.40608e-05	0.000787877	1.54447
TRAT1	0.351051	0.982817	4.44761	1.41139e-05	0.000789648	1.54086
HIBCH	-0.354508	2.52985	-4.44752	1.41195e-05	0.000789648	1.54048
CD2	0.605322	3.72042	4.44675	1.41653e-05	0.000791456	1.53737
IGLVI-63	0.0728285	0.0489801	4.44651	1.41798e-05	0.000791506	1.53639
AC007386.2	0.0126098	0.00987408	4.4458	1.42226e-05	0.000793136	1.5335
CASP3	0.238562	3.1909	4.44496	1.42734e-05	0.000794586	1.53008
CCDC121	-0.214088	1.3347	-4.44492	1.42758e-05	0.000794586	1.52991
RP11-1260E13.2	-0.359234	1.38542	-4.44418	1.43208e-05	0.000796334	1.52689
CCR8	0.192408	0.337812	4.44289	1.43998e-05	0.000799965	1.52162
LCP2	0.358232	3.05567	4.44059	1.45408e-05	0.00080703	1.51227
RP11-625L16.3	0.0724562	0.0496048	4.43803	1.46997e-05	0.000815071	1.50185
MRPL50	-0.279918	3.01437	-4.43737	1.47408e-05	0.000816203	1.49917
CLIP4	0.385365	1.37012	4.43705	1.47611e-05	0.000816203	1.49785
TRAV19	0.444092	0.968866	4.43703	1.4762e-05	0.000816203	1.49779
ME1	0.492123	2.15502	4.43333	1.49959e-05	0.000828351	1.48271
HMGN5	-0.267507	1.8549	-4.43215	1.50709e-05	0.000831707	1.47793
UNC119	0.299463	2.0064	4.4319	1.50868e-05	0.000831797	1.47692
AC116614.1	0.626034	0.555801	4.42943	1.52457e-05	0.000839743	1.46687
SRP14-AS1	-0.221821	1.12675	-4.42921	1.52597e-05	0.000839743	1.46599
RP11-133F8.2	-0.830203	2.27307	-4.42683	1.54143e-05	0.00084595	1.45632
RP5-1028K7.2	0.342576	0.802159	4.42681	1.54158e-05	0.00084595	1.45623
RASGRP4	0.182862	0.944263	4.42681	1.54159e-05	0.00084595	1.45622
TMEM57	-0.179467	3.46059	-4.42297	1.56684e-05	0.000858998	1.44065
NUDT12	-0.404534	2.81945	-4.42162	1.57583e-05	0.000863114	1.43516
HCST	0.523344	3.24688	4.41998	1.58681e-05	0.000868314	1.4285
PLXNA1	0.32909	2.56782	4.41896	1.59365e-05	0.00087124	1.42438
CDS1	-0.418672	2.41497	-4.41836	1.59768e-05	0.000872629	1.42196
MCOLN2	0.260869	0.693323	4.41784	1.60119e-05	0.000873724	1.41986
RP5-1065J22.8	-0.151673	0.60192	-4.41711	1.60613e-05	0.000875504	1.4169
S1PR4	0.351089	1.80667	4.41692	1.60745e-05	0.000875504	1.41612
RP11-652L8.4	0.16965	0.526771	4.41666	1.60918e-05	0.000875633	1.41508
DUSP10	0.349502	2.03056	4.41634	1.61137e-05	0.000876005	1.41378
RP11-255G12.3	-0.141706	0.276887	-4.41578	1.61519e-05	0.000877268	1.41151
LINC01055	0.172872	0.126456	4.40798	1.66934e-05	0.000905837	1.37989
CH17-60O17.1	0.0688544	0.042159	4.40636	1.68076e-05	0.000911186	1.37336
PSAT1	0.884521	2.19073	4.4055	1.68689e-05	0.000913184	1.36987
SPAG9	-0.344047	3.77327	-4.4054	1.68758e-05	0.000913184	1.36948
AQP1	-0.849386	7.35341	-4.40479	1.69193e-05	0.000914693	1.36701
CD300LF	0.37329	1.79595	4.40437	1.69494e-05	0.000914825	1.36531
CXCR3	0.545697	1.91498	4.40432	1.69531e-05	0.000914825	1.3651
TRAC	0.694114	4.09255	4.40405	1.69722e-05	0.00091501	1.36402
LILRA6	0.231967	0.650433	4.40315	1.7037e-05	0.000917654	1.36037
ACOX3	0.217143	2.38983	4.40288	1.70559e-05	0.000917827	1.35931
ACAP1	0.343234	1.52084	4.40045	1.72316e-05	0.000926429	1.34948
SEC61A1	0.26105	6.21453	4.39834	1.73857e-05	0.000933854	1.34095
PSAP	0.376742	9.34703	4.3963	1.75362e-05	0.000941073	1.33269
KIRREL3	0.121757	0.101554	4.39588	1.75666e-05	0.000941839	1.33103
TRBV20-1	0.554645	1.83184	4.39443	1.76746e-05	0.000946759	1.32516
FCGR1C	0.250169	0.716281	4.39405	1.77032e-05	0.000947421	1.32361
S1PR2	0.289053	1.40303	4.39344	1.77486e-05	0.000948979	1.32115
MGAT1	0.225493	5.33248	4.39267	1.78058e-05	0.000951168	1.31807
TSR2	-0.212307	4.98847	-4.39173	1.78767e-05	0.000954083	1.31426
CDADC1	-0.234184	2.02199	-4.39013	1.79973e-05	0.000959643	1.30782
PEBP1	-0.353341	8.08248	-4.38963	1.80355e-05	0.000960803	1.30578
COLCA1	-0.273146	0.669176	-4.38922	1.80666e-05	0.00096158	1.30414
CTD-2357A8.3	0.0905012	0.126053	4.38862	1.8112e-05	0.000963117	1.30173
IGSF6	0.437198	2.76413	4.38683	1.82488e-05	0.000968478	1.29452
ARPC3	0.220816	5.91407	4.38679	1.8252e-05	0.000968478	1.29435
FMOD	0.879268	3.04057	4.38665	1.82625e-05	0.000968478	1.2938
TUG1	-0.222129	4.4656	-4.38606	1.83082e-05	0.000970017	1.29141
ENTPD2	-0.537642	2.28856	-4.38528	1.83686e-05	0.000972339	1.28825
ASGR1	0.174939	0.496236	4.38411	1.84589e-05	0.000976234	1.28355
KCNK13	0.262127	0.837105	4.38367	1.8493e-05	0.000977152	1.28178
MSR1	0.524666	2.99975	4.38142	1.8669e-05	0.000985556	1.27271
RP11-275I4.2	0.130726	0.0976547	4.38104	1.86985e-05	0.000986223	1.2712
CYP4V2	-0.394567	2.99354	-4.38031	1.87558e-05	0.000987419	1.26827
IGLV8OR8-1	0.105139	0.0707853	4.38019	1.87658e-05	0.000987419	1.26775
KLRG1	0.195249	0.902858	4.38011	1.87719e-05	0.000987419	1.26744
OXCT1-AS1	-0.17844	0.377761	-4.37896	1.88624e-05	0.000991252	1.26283
HMHA1	0.366403	3.0698	4.37876	1.88787e-05	0.000991252	1.26201
RP11-686O6.2	-0.244362	1.18943	-4.37806	1.89346e-05	0.000993295	1.25917
IL12RB1	0.330769	1.38317	4.3732	1.93246e-05	0.00101284	1.23964
RP11-223C24.1	0.0835037	0.129414	4.37014	1.95743e-05	0.00102469	1.22734
CTD-2619J13.27	-0.150327	0.488771	-4.37	1.95858e-05	0.00102469	1.22678
USB1	0.201867	2.35454	4.36937	1.96377e-05	0.00102644	1.22425
NLRP7	0.076628	0.0639959	4.36879	1.96851e-05	0.00102644	1.22194
RP11-1260E13.3	-0.247705	0.849882	-4.36878	1.96862e-05	0.00102644	1.22189
DNER	0.538824	0.558629	4.36874	1.96895e-05	0.00102644	1.22172
LINC00877	0.0375695	0.0913395	4.36814	1.97392e-05	0.00102811	1.21931
TRBV28	0.62341	2.99776	4.36779	1.97678e-05	0.00102868	1.21792
LINC00968	0.027081	0.0601926	4.36614	1.99053e-05	0.00103491	1.21129
MCEMP1	0.203544	0.318371	4.36535	1.99716e-05	0.00103744	1.2081
NLRC4	0.254735	1.21436	4.36398	2.00862e-05	0.00104246	1.20262
PDE4DIP	0.246905	1.73692	4.36377	2.01042e-05	0.00104247	1.20176
RP11-479J7.2	0.142944	0.157313	4.362	2.02533e-05	0.00104927	1.19468
TRBV2	0.379361	0.887218	4.36033	2.03954e-05	0.0010557	1.18799
CD3D	0.627006	3.41895	4.35707	2.06755e-05	0.00106925	1.17492
MTHFD1L	0.296922	2.494	4.3535	2.09865e-05	0.00108437	1.16063
IGKV1D-37	0.0728675	0.0296988	4.35325	2.10089e-05	0.00108457	1.1596
KCNK6	0.297696	1.54314	4.35218	2.1103e-05	0.00108846	1.15533
TRIM10	-0.341837	1.145	-4.35151	2.11619e-05	0.00109054	1.15266
TRBJ2-1	0.444067	1.26424	4.34998	2.12984e-05	0.00109661	1.1465
PTP4A2P2	-0.411879	1.58101	-4.34772	2.15e-05	0.00110601	1.13748
GPR15	0.396605	0.429989	4.34637	2.16216e-05	0.00111129	1.13208
RP5-884G6.2	-0.216994	1.30365	-4.34442	2.17987e-05	0.00111843	1.12427
LYZ	0.794683	6.43295	4.34442	2.17989e-05	0.00111843	1.12426
TMIGD1	-0.196404	0.41673	-4.34374	2.18604e-05	0.00111915	1.12157
C16orf74	0.695715	1.81695	4.34363	2.18704e-05	0.00111915	1.12113
IGHE	0.36952	0.229437	4.34363	2.18705e-05	0.00111915	1.12112
PVR	0.299765	3.72723	4.34272	2.1954e-05	0.00112159	1.11747
NADK	0.182191	3.03567	4.34269	2.19566e-05	0.00112159	1.11736
FPR2	0.206499	0.415269	4.34062	2.21472e-05	0.00113034	1.10909
ZNF684	-0.189084	1.15128	-4.33855	2.23389e-05	0.00113836	1.10083
TRMT5	-0.212812	1.89616	-4.3385	2.23434e-05	0.00113836	1.10064
GBP5	0.609696	2.11329	4.33457	2.27125e-05	0.00115616	1.08496
RP11-327E2.5	0.1345	0.540826	4.33269	2.2892e-05	0.00116428	1.07742
NCF2	0.411523	2.89502	4.33077	2.30756e-05	0.0011726	1.06978
CNN2	0.44378	4.21931	4.33049	2.31023e-05	0.00117293	1.06867
CDC14B	-0.294494	1.94063	-4.33026	2.31248e-05	0.00117306	1.06774
TPRKB	-0.202353	3.26605	-4.32836	2.33082e-05	0.00118133	1.06018
ITIH3	0.409365	0.648249	4.32604	2.35341e-05	0.00119175	1.05095
TREM2	0.588859	4.41085	4.32478	2.36578e-05	0.00119697	1.04593
IGHD3-16	0.331456	0.188175	4.32318	2.38162e-05	0.00120394	1.03954
PIGM	-0.18666	2.3536	-4.32295	2.38387e-05	0.00120404	1.03864
SAA4	0.393469	0.297515	4.31938	2.41952e-05	0.00122099	1.02443
ZNF782	-0.157302	0.945817	-4.31851	2.42837e-05	0.0012244	1.02094
C17orf107	-0.377879	1.64396	-4.31188	2.49618e-05	0.0012575	0.994586
EMBP1	0.109829	0.244381	4.31037	2.51179e-05	0.00126427	0.988624
HS3ST2	0.656167	1.37232	4.30913	2.52479e-05	0.0012692	0.983683
TRBV6-5	0.452858	1.13227	4.30902	2.52592e-05	0.0012692	0.983254
AC007228.11	-0.142613	0.393864	-4.30725	2.54457e-05	0.00127747	0.976219
PTGFRN	0.576629	3.43722	4.30586	2.55931e-05	0.00128376	0.970694
ADCY5	-0.569416	2.90444	-4.30347	2.5848e-05	0.00129544	0.961213
IGHV3OR16-7	0.127575	0.0577346	4.30234	2.59692e-05	0.0013004	0.956736
GFI1	0.280565	0.845317	4.29735	2.65113e-05	0.00132625	0.936974
PDPN	0.431244	0.762056	4.29717	2.65308e-05	0.00132625	0.93627
EFEMP1	0.950509	4.30067	4.2961	2.66495e-05	0.00133104	0.932002
OTUD7A	-0.155539	0.484675	-4.29521	2.67481e-05	0.00133482	0.928469
RP11-24F11.2	0.258643	1.00797	4.29358	2.69289e-05	0.00134269	0.922026
KCNJ5	0.411527	1.48319	4.29332	2.69573e-05	0.00134296	0.921018
JUP	-0.374056	5.55684	-4.29246	2.70539e-05	0.00134663	0.917595
RGS9	-0.50079	1.25245	-4.29121	2.71943e-05	0.00135246	0.912646
CTD-3094K11.1	0.0802849	0.147923	4.28944	2.73944e-05	0.00136054	0.905634
PTPN2	0.173856	2.15827	4.28936	2.74034e-05	0.00136054	0.905321
FGD2	0.293208	1.18602	4.28849	2.75019e-05	0.00136428	0.901888
EMCN	-0.664863	3.67671	-4.28686	2.76877e-05	0.00137193	0.89545
LINC01550	-0.245964	1.06	-4.28672	2.77033e-05	0.00137193	0.894912
LPIN1	0.191211	1.38688	4.28511	2.78892e-05	0.00137997	0.888515
TTC21B	-0.277904	2.22397	-4.28233	2.82106e-05	0.00139469	0.877558
ZNF658	-0.128956	0.670623	-4.28127	2.83346e-05	0.00139964	0.873362
MS4A7	0.4909	3.79363	4.28073	2.83979e-05	0.00140158	0.871231
CECR1	0.476406	4.168	4.27979	2.85082e-05	0.00140583	0.867523
ZNF674-AS1	-0.196279	1.13757	-4.27927	2.85694e-05	0.00140766	0.865474
ZAP70	0.361965	1.29095	4.27835	2.86788e-05	0.00141186	0.86182
RP11-70C1.1	0.132306	0.220799	4.2772	2.88152e-05	0.00141738	0.857281
SRSF8	-0.189361	4.07268	-4.27688	2.88525e-05	0.00141802	0.856044
HOOK1	-0.467318	3.37016	-4.27525	2.90473e-05	0.00142579	0.849611
TIFAB	0.0982691	0.187828	4.27515	2.90594e-05	0.00142579	0.849213
ARL14	0.261	0.17179	4.27443	2.91459e-05	0.00142883	0.846372
CEMIP	0.292202	0.465096	4.27024	2.96535e-05	0.0014525	0.829866
CTD-2529O21.2	-0.182917	0.348231	-4.26958	2.97345e-05	0.00145315	0.827256
TRBV12-4	0.366957	0.752591	4.26957	2.97353e-05	0.00145315	0.82723
COL22A1	0.413868	0.67727	4.2693	2.97688e-05	0.00145315	0.826156
NDRG2	-0.418994	3.51739	-4.26917	2.97851e-05	0.00145315	0.825632
COTL1	0.298407	4.68353	4.26911	2.97919e-05	0.00145315	0.825414
APOC4-APOC2	0.0752438	0.128994	4.26873	2.9839e-05	0.00145315	0.823904
CTSC	0.329826	4.33277	4.26871	2.9841e-05	0.00145315	0.82384
MYOM3	-0.530618	2.59725	-4.26524	3.02713e-05	0.00147215	0.810153
RBM38	0.307948	2.95391	4.26516	3.02816e-05	0.00147215	0.809829
IGKV1D-35	0.0506918	0.030903	4.26162	3.07251e-05	0.00149247	0.79593
RN7SL832P	-0.087912	0.259352	-4.26085	3.08234e-05	0.001496	0.792878
CCDC109B	0.365692	2.00764	4.26037	3.08838e-05	0.00149769	0.791005
IGLJ7	0.091523	0.0335584	4.25953	3.09915e-05	0.00150166	0.78768
CWC25	-0.19712	2.96813	-4.25896	3.1064e-05	0.00150393	0.785446
LITAF	0.301823	5.17987	4.25802	3.11839e-05	0.00150827	0.781764
GPR65	0.334557	1.6568	4.25785	3.12053e-05	0.00150827	0.781107
C19orf40	0.195813	1.01305	4.25699	3.13168e-05	0.0015124	0.777698
HSD17B8	-0.360771	3.84372	-4.25593	3.14536e-05	0.00151775	0.773534
WAC-AS1	-0.228765	3.31229	-4.25518	3.155e-05	0.00152115	0.77061
TMEM206	0.1909	1.85649	4.25435	3.1658e-05	0.0015251	0.767342
SMTNL2	-0.591986	2.72542	-4.25371	3.1742e-05	0.00152788	0.764811
BLMH	-0.189315	3.42503	-4.25079	3.21249e-05	0.00154285	0.753353
STK4	0.239921	2.86692	4.25074	3.21311e-05	0.00154285	0.753169
RP11-1060J15.9	-0.291347	1.1452	-4.25073	3.21323e-05	0.00154285	0.753131
SLC5A8	-0.999324	2.56063	-4.25033	3.21856e-05	0.00154372	0.751548
ADAM28	0.325352	1.65688	4.2502	3.22032e-05	0.00154372	0.751025
KCTD17	0.357658	2.36139	4.24956	3.22872e-05	0.00154648	0.748536
AC092667.2	-0.136899	0.29745	-4.24826	3.24598e-05	0.00155347	0.743442
GCSAM	0.132829	0.40744	4.24735	3.25817e-05	0.00155802	0.73986
STAT4	0.22139	1.22156	4.2456	3.2817e-05	0.00156799	0.732984
LINC01559	0.735599	0.957001	4.24514	3.28779e-05	0.00156962	0.731212
RNF175	0.188003	0.459336	4.24156	3.33655e-05	0.00159159	0.717147
LINC00472	-0.228572	0.842656	-4.23857	3.37768e-05	0.00160915	0.705441
AC104024.1	0.028806	0.0237852	4.23848	3.37886e-05	0.00160915	0.705107
MYO9B	0.228307	3.38228	4.23479	3.43034e-05	0.00163233	0.690662
LINC00243	0.0381564	0.0735479	4.23423	3.43829e-05	0.00163479	0.688449
FREM2	-0.417667	1.26513	-4.2337	3.44569e-05	0.00163697	0.686398
KIAA1217	-0.24794	3.13078	-4.22968	3.50283e-05	0.00166276	0.670686
RP11-205M3.3	-0.279472	0.831356	-4.22781	3.52975e-05	0.00167418	0.663375
IGLL1	0.287792	0.156387	4.22597	3.55644e-05	0.00168547	0.656178
RP11-646I6.5	-0.115438	0.391866	-4.22498	3.57094e-05	0.00169097	0.652293
CFHR3	0.0741848	0.106784	4.2243	3.58088e-05	0.0016943	0.649638
ZEB1-AS1	-0.206422	1.52853	-4.22392	3.58644e-05	0.00169556	0.648155
TEKT2	-0.3074	0.813872	-4.22294	3.60075e-05	0.00170095	0.644353
FXYD5	0.384384	4.90806	4.22247	3.6077e-05	0.00170285	0.64251
ST6GAL1	0.465905	3.58044	4.22047	3.6374e-05	0.00171548	0.634682
ZNF443	-0.164115	1.1473	-4.21767	3.67922e-05	0.00173381	0.623764
ZNF804A	0.0806343	0.202061	4.21696	3.68985e-05	0.00173742	0.621008
RP11-81A22.4	-0.231741	1.36535	-4.21552	3.71166e-05	0.00174608	0.615381
APOBEC3C	0.455478	4.63356	4.21535	3.71424e-05	0.00174608	0.614718
IGKV2OR2-10	0.0264652	0.0104451	4.21499	3.71961e-05	0.0017472	0.613338
UNC93B1	0.280602	3.397	4.21325	3.74615e-05	0.00175825	0.60655
RDH11	-0.25763	3.87394	-4.21227	3.76122e-05	0.00176391	0.602716
GTF3A	0.285728	4.99755	4.21172	3.7696e-05	0.00176642	0.60059
IGHV7-40	0.0926177	0.0400935	4.21126	3.7767e-05	0.00176832	0.598794
SIDT1	0.140739	0.543987	4.21075	3.7846e-05	0.00177061	0.596798
PIK3CD	0.277593	2.64814	4.20993	3.79725e-05	0.0017751	0.593613
TRAV3	0.29447	0.623961	4.20929	3.80715e-05	0.00177831	0.591126
TNFAIP8	0.282906	2.56593	4.20853	3.81889e-05	0.00178236	0.588186
HLA-DMB	0.447194	4.16477	4.20797	3.82763e-05	0.00178502	0.586004
AP000439.3	-1.01363	2.77944	-4.2067	3.84751e-05	0.00179208	0.581058
WDR5	-0.234729	3.48605	-4.20661	3.84892e-05	0.00179208	0.580709
NOSTRIN	-0.363124	2.99524	-4.2042	3.88701e-05	0.00180805	0.571308
EIF3J-AS1	-0.228317	1.99471	-4.20396	3.89073e-05	0.00180805	0.570393
ATXN7L3B	-0.224301	4.09667	-4.20385	3.8925e-05	0.00180805	0.56996
ABHD3	0.225771	1.6678	4.20332	3.90097e-05	0.00181054	0.567886
RORC	-0.419244	3.23012	-4.20286	3.9083e-05	0.0018125	0.566092
CCL25	0.10144	0.0999962	4.20146	3.93049e-05	0.00182135	0.560687
IGLV3-24	0.124662	0.0780513	4.19992	3.95535e-05	0.00183141	0.55467
PPARG	-0.257583	2.62809	-4.19972	3.95849e-05	0.00183142	0.55391
AP004372.1	0.402828	0.418402	4.19935	3.96442e-05	0.00183271	0.552482
FZD4	-0.404904	4.68369	-4.19887	3.97226e-05	0.00183488	0.550596
IL1B	0.425593	1.43434	4.19866	3.97561e-05	0.00183497	0.549793
COL25A1	-0.34313	0.696022	-4.19747	3.995e-05	0.00184097	0.545148
TMEM174	-1.02475	2.40462	-4.19742	3.99574e-05	0.00184097	0.544971
SPON1	-1.13511	3.06941	-4.19728	3.99807e-05	0.00184097	0.544416
PLXNA4	0.120527	0.163274	4.19614	4.01663e-05	0.00184806	0.539993
RN7SL8P	-0.41016	0.911478	-4.19592	4.02026e-05	0.00184827	0.539132
DYRK3	-0.239052	1.78114	-4.19546	4.02778e-05	0.00185027	0.537348
RP11-352M15.2	-0.190217	1.31953	-4.19485	4.03778e-05	0.00185341	0.534981
SCIMP	0.320602	1.51112	4.19414	4.04935e-05	0.00185726	0.532249
PTDSS1	0.194721	3.51953	4.19267	4.07371e-05	0.00186697	0.526526
COL8A2	0.438959	1.36857	4.19165	4.09056e-05	0.00187322	0.522585
GAB3	0.204815	1.39718	4.18828	4.14707e-05	0.00189712	0.509491
SIRPB2	0.261012	1.19541	4.18815	4.14926e-05	0.00189712	0.508987
AC005355.2	-0.415778	1.80661	-4.18536	4.19644e-05	0.0019172	0.498197
PDGFD	-0.607793	4.36214	-4.1848	4.20609e-05	0.0019201	0.496006
PRSS36	0.16095	0.611419	4.18381	4.22299e-05	0.00192565	0.492179
KLHDC7B	0.285659	0.738154	4.18358	4.22685e-05	0.00192565	0.491306
RP11-131L23.2	-0.316828	1.17476	-4.18351	4.22815e-05	0.00192565	0.491014
RP11-227L6.1	-0.0678669	0.117569	-4.18268	4.24237e-05	0.00193063	0.487809
ST7-AS1	-0.192277	0.765708	-4.18226	4.24967e-05	0.00193244	0.486168
RP11-91K8.4	0.02988	0.0293839	4.18107	4.27015e-05	0.00194024	0.481582
PNKD	0.322736	3.56125	4.18044	4.28119e-05	0.00194375	0.479118
SLC6A18	-0.908005	1.39048	-4.17926	4.3016e-05	0.0019515	0.474578
SERPINE1	0.937772	5.97269	4.17826	4.31915e-05	0.00195794	0.470694
RP11-452C13.1	0.153431	0.412496	4.17749	4.33262e-05	0.00196252	0.467724
GBA3	-0.872498	4.4346	-4.17555	4.36686e-05	0.0019765	0.460212
STK32B	-0.472539	2.94647	-4.17529	4.37144e-05	0.00197704	0.459212
CCNB1IP1	-0.336974	3.32646	-4.17349	4.40336e-05	0.0019893	0.452272
FANCC	-0.301733	1.85166	-4.17338	4.40538e-05	0.0019893	0.451834
SBNO2	0.307925	3.4111	4.17183	4.43316e-05	0.0020003	0.445837
FAM172BP	0.0479701	0.0830615	4.17042	4.4586e-05	0.00201023	0.440377
PPFIBP1	-0.390926	3.70119	-4.16823	4.49831e-05	0.00202657	0.431919
RP11-382A20.7	-0.122344	0.284196	-4.16749	4.51171e-05	0.00203104	0.429081
TRAV14DV4	0.327342	0.676526	4.16696	4.52147e-05	0.00203386	0.42702
CTD-2132N18.4	-0.308661	1.21784	-4.16509	4.55583e-05	0.00204774	0.419799
BBS7	-0.215889	2.0468	-4.16392	4.57744e-05	0.00205587	0.415285
CKAP4	0.328738	4.52444	4.16262	4.60149e-05	0.00206466	0.410286
G6PD	0.259188	3.42461	4.16248	4.60408e-05	0.00206466	0.40975
RP11-1334A24.6	0.239032	1.06264	4.16173	4.61812e-05	0.00206864	0.406846
RP11-89H19.2	-0.214931	0.864882	-4.16162	4.62005e-05	0.00206864	0.406447
AKAP6	-0.186311	0.738907	-4.16014	4.64792e-05	0.00207952	0.400712
PLRG1	-0.163018	3.31564	-4.15927	4.66427e-05	0.00208524	0.397362
CD1C	0.35136	1.02549	4.15899	4.66944e-05	0.00208596	0.396306
LPAR2	0.362582	2.04874	4.15801	4.68807e-05	0.00209268	0.392508
SLC25A19	0.194971	1.54179	4.15647	4.71733e-05	0.00210413	0.386573
ST6GALNAC4	0.284766	2.8964	4.15541	4.73759e-05	0.00211155	0.382488
AC008746.10	0.0476787	0.0794077	4.15126	4.81755e-05	0.00214555	0.366527
HLA-DRA	0.476495	10.0887	4.15042	4.83388e-05	0.00215119	0.363299
SPRYD4	-0.168224	1.57209	-4.1452	4.93676e-05	0.0021953	0.343218
HNRNPA1P70	0.0507494	0.0686991	4.14484	4.94389e-05	0.0021968	0.341842
PABPC4L	-0.365835	1.50824	-4.14453	4.95014e-05	0.0021979	0.340637
SENP8	-0.157298	0.991118	-4.14425	4.95558e-05	0.00219864	0.339591
CABLES1	-0.366184	2.68001	-4.14316	4.97751e-05	0.0022067	0.33538
PAIP2B	-0.437179	1.6608	-4.14114	5.01817e-05	0.00222304	0.327623
CPA4	0.626312	0.630934	4.14065	5.02808e-05	0.00222573	0.325744
C15orf40	-0.11137	1.04273	-4.13982	5.04494e-05	0.0022315	0.322553
SLC10A2	-0.845498	2.03449	-4.13807	5.08047e-05	0.00224552	0.315862
TMEM132A	0.448329	2.45835	4.13788	5.08453e-05	0.00224562	0.315099
MPI	-0.243215	3.3227	-4.13753	5.0916e-05	0.00224704	0.313776
BMF	0.272251	2.07027	4.13617	5.11947e-05	0.00225763	0.308572
TRBV11-2	0.400763	0.760044	4.13584	5.1263e-05	0.00225894	0.3073
CYB5D2	-0.223576	3.79318	-4.13459	5.1523e-05	0.00226868	0.302478
LINC01272	0.353808	1.20987	4.13432	5.15777e-05	0.00226938	0.301466
GLIS2-AS1	-0.331978	1.07322	-4.13348	5.17529e-05	0.00227431	0.298234
RP3-414A15.12	-0.127244	0.426407	-4.13341	5.17677e-05	0.00227431	0.297962
PLAU	0.532939	3.78049	4.13131	5.22069e-05	0.00229188	0.289908
THEMIS	0.339501	1.0106	4.13	5.24814e-05	0.0023022	0.28491
MTHFR	-0.258635	2.33566	-4.12884	5.27278e-05	0.00231127	0.280446
ZNF433	-0.242081	1.25924	-4.12467	5.36172e-05	0.0023485	0.264504
PWAR6	-0.279041	1.34705	-4.12439	5.3678e-05	0.0023494	0.263423
CTD-2288O8.1	0.11326	0.251862	4.12296	5.39873e-05	0.00236117	0.257948
DUSP26	0.165822	0.224935	4.12201	5.41939e-05	0.00236843	0.254308
MYO9A	-0.330103	2.48751	-4.12142	5.4321e-05	0.00237221	0.252076
TAGLN2	0.284921	7.6203	4.12102	5.44098e-05	0.00237431	0.250519
TPSG1	0.690105	0.940534	4.11879	5.48989e-05	0.00239261	0.241992
LINC00704	0.117228	0.171477	4.11865	5.4928e-05	0.00239261	0.241487
PRKCD	0.230846	3.32651	4.11854	5.49521e-05	0.00239261	0.241069
SLCO5A1	0.0654558	0.0993034	4.11795	5.5083e-05	0.00239652	0.238801
AC092675.3	0.0485227	0.0434907	4.11664	5.53729e-05	0.00240734	0.2338
SLC22A24	-0.260033	0.44386	-4.11623	5.54647e-05	0.00240778	0.232221
TRUB2	-0.197824	2.7423	-4.11623	5.54654e-05	0.00240778	0.232209
RP11-283I3.4	-0.588505	2.76274	-4.11538	5.56543e-05	0.0024127	0.228969
SLC25A23	-0.291884	4.45199	-4.11535	5.56614e-05	0.0024127	0.228849
CCL19	0.929275	1.79654	4.11509	5.57178e-05	0.00241335	0.227883
IGF2BP3	0.274229	0.27068	4.11331	5.6117e-05	0.00242706	0.221081
RP11-812E19.10	0.0187328	0.00896212	4.11331	5.61175e-05	0.00242706	0.221072
SLC6A13	-0.856644	4.82722	-4.11193	5.64288e-05	0.00243872	0.215802
C11orf45	0.208995	0.762739	4.11111	5.6613e-05	0.00244487	0.212696
IL18BP	0.34294	3.1731	4.11061	5.67267e-05	0.00244797	0.210786
IGLVI-20	0.0760092	0.0333071	4.10869	5.71645e-05	0.00246504	0.203461
SOWAHC	-0.40783	2.76593	-4.10843	5.7224e-05	0.00246579	0.202469
WISP2	0.477676	0.716973	4.1054	5.79222e-05	0.00249403	0.190918
GYLTL1B	-0.512528	1.66652	-4.10391	5.82706e-05	0.00250718	0.185205
AVEN	0.226015	2.52361	4.1035	5.83646e-05	0.00250938	0.183668
MANSC4	0.0653085	0.0886635	4.10242	5.86169e-05	0.00251837	0.179561
C5AR1	0.455439	3.21542	4.10134	5.8871e-05	0.00252612	0.17544
SCAI	-0.14355	0.764698	-4.10129	5.88838e-05	0.00252612	0.175233
CTD-2575K13.6	0.107072	0.21548	4.09821	5.96114e-05	0.00255545	0.163536
CARD9	0.193604	0.738111	4.09772	5.97293e-05	0.00255863	0.161654
RP11-170L3.5	0.0690565	0.0377052	4.09608	6.01231e-05	0.00257361	0.155394
RPL7AP64	0.155092	0.429178	4.09503	6.03756e-05	0.00258253	0.151403
CTD-2547L24.4	0.0850695	0.190502	4.09412	6.05935e-05	0.00258897	0.147972
IGKV1-37	0.161582	0.0663726	4.09404	6.06148e-05	0.00258897	0.147637
SLC47A1	-0.840292	4.92028	-4.09331	6.07911e-05	0.00259301	0.144871
FGF7	0.34299	0.501678	4.09328	6.07984e-05	0.00259301	0.144757
AC226118.1	-0.167725	0.520672	-4.09299	6.08674e-05	0.00259406	0.143676
RP11-89H19.1	0.033653	0.0601641	4.09206	6.10943e-05	0.00260183	0.140134
RNF10	0.130162	4.77335	4.09034	6.15149e-05	0.00261784	0.133599
LILRB3	0.222239	0.939462	4.08866	6.19282e-05	0.0026335	0.127224
CXorf21	0.314058	1.56683	4.08831	6.20156e-05	0.0026353	0.12588
LINC01220	-0.13854	0.469192	-4.08735	6.22537e-05	0.00264198	0.122231
KCND3	0.444349	0.751546	4.08731	6.22633e-05	0.00264198	0.122085
LPP-AS2	-0.182182	1.30048	-4.08618	6.25437e-05	0.00265195	0.117806
2019-03-01	-0.243429	1.24851	-4.08587	6.26231e-05	0.00265277	0.116597
OTUD3	-0.305268	1.62658	-4.08574	6.26539e-05	0.00265277	0.116129
SLC38A5	0.729571	1.22638	4.08429	6.30172e-05	0.00266437	0.110624
BHLHB9	-0.180721	1.03577	-4.08429	6.3019e-05	0.00266437	0.110597
IL1R2	0.781752	1.70456	4.08302	6.33365e-05	0.00267585	0.105813
CXCL1	0.858822	2.06943	4.08106	6.3833e-05	0.00269488	0.0983773
ARPC5	0.174483	4.02887	4.08061	6.39492e-05	0.00269722	0.096646
RAVER2	-0.299647	2.37958	-4.08048	6.39808e-05	0.00269722	0.0961757
RP4-657E11.10	-0.376425	1.92817	-4.07957	6.42137e-05	0.00270508	0.0927167
GAPDHP14	0.0935409	0.13057	4.07795	6.46302e-05	0.00271936	0.0865616
CD3G	0.409576	1.50031	4.07789	6.46457e-05	0.00271936	0.086333
RP11-18H21.3	0.0350563	0.0366604	4.07698	6.48804e-05	0.00272726	0.0828836
H2AFV	-0.170978	4.86538	-4.07623	6.50723e-05	0.00273336	0.0800715
HEATR3	0.17178	2.35443	4.07509	6.5368e-05	0.00274381	0.0757554
ADCY9	-0.306289	2.74768	-4.07491	6.54153e-05	0.00274382	0.0750674
TRAM2	0.351445	2.87515	4.07419	6.56036e-05	0.0027497	0.07233
MAPT-AS1	-0.151702	0.245386	-4.07401	6.56497e-05	0.0027497	0.071662
LINC00996	0.0968605	0.223441	4.07379	6.5707e-05	0.00275013	0.0708313
RP11-352D13.5	-0.160037	0.415996	-4.07333	6.58281e-05	0.00275323	0.0690786
RP11-555K12.1	0.0642573	0.0828379	4.07226	6.61085e-05	0.00276097	0.0650321
IGKV2-40	0.10494	0.0438871	4.07225	6.61124e-05	0.00276097	0.0649758
HMBOX1	-0.214493	1.8237	-4.07209	6.6155e-05	0.00276097	0.0643629
RP3-406A7.7	-0.564248	2.51367	-4.07056	6.65565e-05	0.00277574	0.0586036
TOLLIP	-0.232892	3.96389	-4.06956	6.68216e-05	0.00278481	0.0548197
2019-09-01	0.344838	1.96692	4.06893	6.69909e-05	0.00278987	0.0524112
VPS13A	-0.321671	2.07026	-4.06814	6.71997e-05	0.0027942	0.0494488
FAM227B	-0.145472	0.849341	-4.06809	6.72143e-05	0.0027942	0.0492423
UGDH-AS1	-0.155067	0.88035	-4.068	6.72384e-05	0.0027942	0.0489011
DNAJC1	-0.29601	4.48098	-4.0676	6.73459e-05	0.00279667	0.0473816
REP15	-0.148957	0.560933	-4.06732	6.74201e-05	0.00279777	0.0463324
S100A4	0.42866	5.87997	4.06621	6.77179e-05	0.00280813	0.0421377
LINC00671	-0.8297	2.08517	-4.06542	6.79298e-05	0.00281492	0.0391641
RP11-543D5.1	-0.379985	1.04572	-4.0644	6.82061e-05	0.00282269	0.0353007
SH3KBP1	0.248559	3.28072	4.06437	6.82142e-05	0.00282269	0.035189
MYBPC2	0.169424	0.271796	4.06285	6.86289e-05	0.00283784	0.0294198
MRPS9	-0.177831	3.7513	-4.06261	6.86943e-05	0.00283854	0.0285141
GPX1P2	0.107568	0.274604	4.06133	6.90438e-05	0.00285096	0.0236844
IL22RA2	0.0340262	0.0204907	4.06061	6.92411e-05	0.00285709	0.0209686
MAP3K13	-0.186647	2.26722	-4.05949	6.95478e-05	0.00286772	0.0167628
FAM20A	0.515811	1.62991	4.05832	6.98737e-05	0.00287912	0.0123133
IL1A	0.065357	0.0920782	4.05798	6.99681e-05	0.00288098	0.0110288
AVPR1B	-0.485523	1.27468	-4.05677	7.03022e-05	0.00289269	0.0064968
TMEM150C	-0.50217	3.4284	-4.05655	7.03653e-05	0.00289325	0.00564201
PRKAR2B	0.253756	1.23296	4.05453	7.09309e-05	0.00291446	-0.00197477
SLC5A10	-0.714656	2.74799	-4.05418	7.10294e-05	0.00291645	-0.00329525
PATZ1	-0.200576	3.07217	-4.05344	7.1238e-05	0.00292296	-0.00608538
SOAT1	0.284032	3.47289	4.05218	7.15937e-05	0.00293549	-0.0108243
TLR7	0.441146	1.80745	4.05194	7.16609e-05	0.00293574	-0.0117175
APOL1	0.72884	6.18832	4.05181	7.17003e-05	0.00293574	-0.0122399
PDCD1LG2	0.335856	1.60313	4.05134	7.18339e-05	0.00293882	-0.014011
TRBV25-1	0.265943	0.748877	4.05114	7.18891e-05	0.00293882	-0.014742
AC027612.4	-0.0919792	0.200915	-4.05101	7.19265e-05	0.00293882	-0.0152371
FPR3	0.515109	3.78286	4.05059	7.20471e-05	0.00294169	-0.0168311
MIOX	-1.05404	4.5102	-4.05011	7.21827e-05	0.00294488	-0.0186199
LHFPL5	0.0534225	0.047476	4.04996	7.22262e-05	0.00294488	-0.0191931
FTOP1	-0.301363	1.44416	-4.04878	7.25636e-05	0.00295548	-0.0236277
GXYLT2	0.522787	1.44454	4.04855	7.263e-05	0.00295548	-0.024497
ABRACL	0.335106	3.96181	4.04852	7.2638e-05	0.00295548	-0.0246021
PRKD1	-0.320667	2.25289	-4.04821	7.27283e-05	0.00295709	-0.0257841
PURB	-0.240204	3.29794	-4.0467	7.31655e-05	0.00297083	-0.0314862
HN1	0.372505	3.58267	4.04669	7.31678e-05	0.00297083	-0.0315157
HLA-DRB6	0.607043	5.10651	4.04587	7.34045e-05	0.00297635	-0.0345886
CTHRC1	0.790676	3.26283	4.04587	7.34057e-05	0.00297635	-0.0346044
IL10	0.233735	0.546515	4.04554	7.35004e-05	0.00297812	-0.0358304
TSKU	0.728573	3.11411	4.04486	7.36988e-05	0.00298409	-0.0383946
ETHE1	0.26589	3.60189	4.04246	7.44009e-05	0.00301043	-0.0474138
RP11-379F4.4	0.0724292	0.171947	4.04142	7.47082e-05	0.00302077	-0.0513342
RP11-1036E20.7	0.0198965	0.0191411	4.04113	7.47959e-05	0.00302087	-0.0524505
IGLV7-35	0.151361	0.0657795	4.04106	7.48143e-05	0.00302087	-0.0526847
CTA-384D8.35	0.263815	0.833457	4.04048	7.49868e-05	0.00302575	-0.0548755
KIAA0930	0.242375	3.31882	4.03888	7.54624e-05	0.00304283	-0.0608887
CHI3L1	0.747402	2.25929	4.03626	7.62485e-05	0.00307013	-0.0707458
RGS1	0.637955	4.66728	4.03618	7.62715e-05	0.00307013	-0.071033
C1orf127	0.0709264	0.191319	4.0361	7.62971e-05	0.00307013	-0.0713522
IGLJ3	0.282286	0.125728	4.0355	7.64784e-05	0.00307531	-0.0736088
ACE2	-0.969044	3.99415	-4.03398	7.69386e-05	0.00309168	-0.0793148
IGHV1OR15-6	0.0921057	0.0434314	4.03253	7.73789e-05	0.00310724	-0.0847423
SLC12A8	0.449593	1.05798	4.03196	7.7554e-05	0.00311213	-0.0868919
SMCO3	0.401854	0.548374	4.03058	7.79761e-05	0.00312692	-0.0920532
GZMH	0.464585	2.92593	4.02998	7.81612e-05	0.00313219	-0.0943073
MB21D2	-0.312767	2.21861	-4.02958	7.82865e-05	0.00313287	-0.0958312
COLGALT1	0.253393	4.88003	4.02947	7.83197e-05	0.00313287	-0.0962342
VSIG10	-0.20524	2.12148	-4.02941	7.83391e-05	0.00313287	-0.0964701
TTC34	-0.134542	0.374271	-4.02861	7.85863e-05	0.0031406	-0.099466
SIRPG	0.489521	1.45068	4.02841	7.86465e-05	0.00314086	-0.100194
RP11-153M7.1	0.0795278	0.146289	4.02807	7.87526e-05	0.00314295	-0.101476
EPHB2	0.236301	0.626595	4.02725	7.90065e-05	0.00315092	-0.104537
AC074011.2	0.081581	0.1821	4.02641	7.927e-05	0.00315928	-0.107703
SATB2	-0.312228	1.48851	-4.02605	7.93838e-05	0.00316165	-0.109067
TACC3	0.274571	1.88149	4.02531	7.96156e-05	0.00316872	-0.111839
SDPR	-0.627567	4.65667	-4.02507	7.96906e-05	0.00316955	-0.112735
PRPF38A	-0.216459	3.0982	-4.0243	7.99324e-05	0.00317549	-0.115615
IGSF23	0.357836	0.390234	4.02425	7.99489e-05	0.00317549	-0.115811
SYDE2	-0.197834	0.806531	-4.02401	8.0022e-05	0.00317624	-0.116681
IL2	0.0519008	0.0821834	4.02221	8.05936e-05	0.00319675	-0.123448
ITGAX	0.394325	2.30352	4.02174	8.07412e-05	0.00320043	-0.125187
CLDN10	-0.470576	2.94699	-4.01984	8.1349e-05	0.00322234	-0.132318
DSG2-AS1	-0.0637255	0.174207	-4.01936	8.15041e-05	0.00322629	-0.134128
PPIF	0.408182	4.19071	4.01917	8.15626e-05	0.00322642	-0.13481
IGLC4	0.0505328	0.0222344	4.01482	8.29711e-05	0.00327992	-0.151088
CTD-2547L16.1	-0.0970737	0.366766	-4.01352	8.33989e-05	0.00329459	-0.155976
C8orf76	0.147608	1.42844	4.01302	8.35631e-05	0.00329885	-0.157845
REN	-1.36223	3.22254	-4.01073	8.43173e-05	0.00332638	-0.166387
CTD-2541M15.3	-0.124514	0.360359	-4.01053	8.43839e-05	0.00332675	-0.167137
TRBV19	0.509256	1.42843	4.01027	8.4471e-05	0.00332794	-0.168118
LIPH	0.375792	0.54642	4.00661	8.56952e-05	0.00337389	-0.181793
IL20RB	1.02348	1.92254	4.00552	8.60615e-05	0.00338603	-0.185846
CRAT	-0.291879	4.25101	-4.00515	8.6187e-05	0.00338783	-0.187232
HM13	0.245854	4.08737	4.00504	8.62233e-05	0.00338783	-0.187632
PIM1	0.400088	3.73572	4.00229	8.71597e-05	0.00342232	-0.197898
RP11-164P12.5	-0.313221	2.21351	-4.00105	8.75849e-05	0.00343397	-0.202521
HIST1H4PS1	-0.187114	0.351705	-4.00099	8.76062e-05	0.00343397	-0.202753
RAP2B	0.291604	3.38873	4.00091	8.76328e-05	0.00343397	-0.203042
IRF5	0.287935	2.52668	3.99981	8.80124e-05	0.00344653	-0.207149
UBE2F	0.176843	2.64817	3.99862	8.84245e-05	0.00345827	-0.211588
RP11-466F5.8	-0.0650678	0.204729	-3.9986	8.84305e-05	0.00345827	-0.211652
TNFRSF8	0.141696	0.428251	3.99699	8.89901e-05	0.00347692	-0.217646
TMEM165	0.188481	3.19536	3.99689	8.90266e-05	0.00347692	-0.218036
CLIC6	0.880101	1.58788	3.99598	8.93451e-05	0.00348703	-0.221429
RP11-565N2.1	0.0276755	0.0155226	3.9952	8.96161e-05	0.00349527	-0.224307
AC104654.2	0.250541	0.295443	3.99228	9.06469e-05	0.00353311	-0.235173
BAK1	0.241008	3.39096	3.99147	9.09364e-05	0.00354203	-0.238203
PTCRA	0.104644	0.282786	3.99083	9.11658e-05	0.0035486	-0.240597
RP11-232L2.2	-0.576922	1.2615	-3.9904	9.13183e-05	0.00355217	-0.242184
MPZL1	0.26401	4.26899	3.98978	9.15388e-05	0.00355837	-0.244476
FAM160A1	-0.238731	0.858777	-3.98948	9.16468e-05	0.0035602	-0.245595
CCDC110	-0.230648	1.12628	-3.98899	9.18253e-05	0.00356476	-0.247445
CTD-2524L6.3	-0.100256	0.423898	-3.98771	9.22843e-05	0.0035802	-0.252181
MIR140	-0.64368	2.25751	-3.98676	9.26282e-05	0.00359116	-0.255714
LTF	1.10376	2.04571	3.98474	9.3362e-05	0.0036172	-0.26321
C11orf1	-0.256932	2.79073	-3.98397	9.3644e-05	0.00362573	-0.266075
RP11-522B15.3	-0.132649	0.473743	-3.98352	9.38106e-05	0.00362977	-0.267763
KLHL32	-0.242836	0.926321	-3.98331	9.38883e-05	0.00363037	-0.26855
PEG10	-0.634778	2.53119	-3.98149	9.4556e-05	0.00365377	-0.275281
AP003774.1	0.150243	0.328954	3.97981	9.51819e-05	0.00367552	-0.281547
CAPZB	0.174107	6.01746	3.97893	9.55099e-05	0.00368575	-0.284815
TCEA3	-0.380319	5.239	-3.97752	9.60358e-05	0.0037008	-0.29003
KIR2DL4	0.174954	0.449565	3.97739	9.60847e-05	0.0037008	-0.290514
RP1-47M23.3	0.0842577	0.220405	3.97738	9.60901e-05	0.0037008	-0.290567
NPC2	0.249572	6.15677	3.9772	9.61554e-05	0.00370087	-0.291212
RP11-612B6.2	0.250799	1.73051	3.97698	9.624e-05	0.00370169	-0.292048
TRAV16	0.288158	0.691575	3.97654	9.64062e-05	0.0037033	-0.293686
LINC01366	0.0713838	0.202583	3.97643	9.64475e-05	0.0037033	-0.294092
CLCN6	-0.260592	2.20842	-3.97636	9.64721e-05	0.0037033	-0.294335
KCTD12	0.413454	4.54829	3.97525	9.68906e-05	0.00371692	-0.298446
AC006994.3	-0.0864569	0.225395	-3.97313	9.76977e-05	0.00374304	-0.306324
AC078864.2	-0.488936	1.31931	-3.97306	9.77243e-05	0.00374304	-0.306583
ZNF830	-0.17678	2.94914	-3.97292	9.77781e-05	0.00374304	-0.307106
AC003092.2	0.0600749	0.0469521	3.97279	9.7828e-05	0.00374304	-0.30759
CSF1	0.350119	3.93624	3.97042	9.87353e-05	0.00377528	-0.316356
CRK	-0.207275	4.6338	-3.96958	9.90585e-05	0.00378516	-0.319459
MFSD2A	0.464283	0.952696	3.96895	9.93024e-05	0.003792	-0.321795
TCTA	-0.254519	4.40989	-3.96794	9.96945e-05	0.00380217	-0.325536
RNF152	-0.454878	2.84882	-3.96793	9.9699e-05	0.00380217	-0.32558
CARNS1	0.0937714	0.24729	3.96775	9.97699e-05	0.00380239	-0.326255
CCR4	0.312524	0.992992	3.96752	9.9857e-05	0.00380323	-0.327083
RP11-785D18.3	0.131278	0.12623	3.96635	0.000100313	0.00381795	-0.331413
MICU1	-0.241637	4.29928	-3.9662	0.000100374	0.00381795	-0.331988
SOD2	0.523047	6.33753	3.96588	0.0001005	0.00382024	-0.333176
KCNJ10	0.269818	0.332563	3.96544	0.000100669	0.00382419	-0.334775
RAB39B	0.139353	0.49789	3.96524	0.000100747	0.00382467	-0.335512
STAT2	0.285304	4.08725	3.96495	0.000100865	0.00382664	-0.336619
AP000445.1	-0.390989	1.47009	-3.96349	0.00010144	0.00384587	-0.342019
RBMS2	-0.261524	3.50649	-3.96333	0.000101504	0.00384587	-0.342612
AC005532.5	0.0867623	0.176834	3.96314	0.000101577	0.00384615	-0.343297
CCR5	0.48846	2.58791	3.96229	0.000101913	0.00385639	-0.346435
ZNF112	-0.176741	1.13419	-3.96178	0.000102117	0.0038597	-0.348329
EDNRB	-0.693569	4.87397	-3.96173	0.000102138	0.0038597	-0.348529
SLC17A1	-0.785389	3.39701	-3.96148	0.000102237	0.0038597	-0.349451
SPCS1	0.170807	3.41054	3.96141	0.000102265	0.0038597	-0.349708
GNB4	0.301601	2.66912	3.96101	0.000102421	0.00386309	-0.351155
TYW3	-0.202421	2.60986	-3.96079	0.00010251	0.00386396	-0.351981
C1QTNF1	0.586329	3.5054	3.95919	0.000103151	0.00388561	-0.357899
GRK6	0.202656	2.79809	3.95736	0.000103887	0.0039108	-0.364644
SPOCK1	0.916435	2.894	3.95697	0.000104048	0.00391435	-0.366117
AP001628.7	-0.168851	0.212813	-3.95632	0.000104312	0.00392173	-0.368518
TSPAN18	-0.458711	4.39897	-3.95614	0.000104382	0.00392184	-0.369155
INSR	-0.44918	5.17714	-3.95476	0.000104945	0.00394046	-0.374263
IGHVII-60-1	0.0573749	0.0275312	3.95436	0.000105109	0.0039441	-0.375749
PEX11A	-0.266517	2.6187	-3.95393	0.000105286	0.00394819	-0.377341
AC079630.2	-0.765095	2.20411	-3.95104	0.000106475	0.0039902	-0.387999
TRG-AS1	0.195507	0.718034	3.94974	0.000107012	0.00400778	-0.39278
CES1	0.554013	1.19145	3.94787	0.000107794	0.00403291	-0.399684
AR	-0.375801	2.1616	-3.9478	0.000107821	0.00403291	-0.399928
TMEM87B	0.218691	2.75798	3.94761	0.000107904	0.0040334	-0.400651
BDH2	-0.338504	4.29233	-3.94688	0.000108209	0.00404222	-0.403332
USP51	-0.222762	1.48246	-3.94654	0.000108352	0.004045	-0.40459
KCNK15-AS1	0.0951646	0.133819	3.94607	0.000108549	0.00404973	-0.406308
CCL5	0.606494	5.36585	3.94565	0.000108728	0.00405383	-0.407874
PADI2	0.421026	1.56713	3.94417	0.000109352	0.00407168	-0.413304
ZPLD1	0.245357	0.162753	3.94404	0.000109408	0.00407168	-0.413792
EZR	-0.393563	7.64607	-3.94402	0.000109416	0.00407168	-0.413858
RP11-46C24.7	-0.231386	1.36399	-3.94298	0.000109859	0.00408558	-0.417697
VWA5A	0.285243	2.32048	3.94231	0.000110146	0.00409362	-0.420168
PTH2R	-0.456741	2.40849	-3.94088	0.00011076	0.00411382	-0.425442
SNORD14E	0.547069	1.04394	3.94011	0.000111088	0.0041234	-0.428251
FAM149A	-0.331161	3.37862	-3.93939	0.000111399	0.00413229	-0.4309
ENTPD8	-0.205997	0.399798	-3.93899	0.000111573	0.00413614	-0.432384
BTBD7	-0.241751	2.40421	-3.93824	0.000111896	0.00414548	-0.435129
LL22NC03-84E4.8	0.026873	0.0149409	3.93804	0.000111984	0.00414611	-0.435873
PPP1R13B	-0.27067	2.03921	-3.93675	0.000112547	0.00416188	-0.440634
TRGV7	0.262288	1.13141	3.93673	0.000112553	0.00416188	-0.440678
PTGER4	0.323408	1.95803	3.93613	0.000112815	0.00416896	-0.442891
FAM89A	0.307724	2.05657	3.93548	0.000113102	0.00417691	-0.445299
LSM10	0.251162	3.61949	3.93522	0.000113216	0.00417785	-0.446252
RP11-1082L8.3	0.0792939	0.219007	3.93509	0.000113271	0.00417785	-0.446712
RP11-121A14.2	-0.317289	1.18056	-3.93478	0.000113407	0.00418022	-0.44785
DZIP3	-0.360727	2.59917	-3.93409	0.00011371	0.00418877	-0.450387
C3	0.732118	7.58498	3.93232	0.000114493	0.00421411	-0.456895
RP11-571L19.8	-0.174822	1.17473	-3.93221	0.000114543	0.00421411	-0.457305
CD209	0.375625	1.32892	3.93158	0.000114824	0.0042218	-0.459631
IGLV3-15	0.0463864	0.0202995	3.93076	0.000115186	0.00423245	-0.46262
SEC24D	0.274158	2.6164	3.9298	0.000115614	0.00424346	-0.466137
PKP4	-0.321075	3.96059	-3.92963	0.000115694	0.00424346	-0.466794
LRG1	0.695205	2.18358	3.9296	0.000115704	0.00424346	-0.466873
TM6SF1	0.301119	1.52506	3.92905	0.000115953	0.00424993	-0.468914
TMEM232	-0.126805	0.434375	-3.92841	0.00011624	0.00425779	-0.471262
ZNF768	-0.250663	4.59704	-3.92819	0.00011634	0.00425877	-0.472075
TMEM130	0.982965	2.44734	3.92711	0.000116824	0.00427193	-0.47601
RP11-296I10.3	-0.331432	1.14613	-3.92707	0.000116846	0.00427193	-0.476189
MYCL	0.21392	0.844518	3.92594	0.000117356	0.00428792	-0.480327
TRPV2	0.28038	3.07836	3.92566	0.000117483	0.00428986	-0.48135
L2HGDH	-0.27575	1.30244	-3.92503	0.000117768	0.00429605	-0.483649
HLA-DOB	0.508074	1.67448	3.92491	0.000117824	0.00429605	-0.484101
RAB32	0.252776	4.72631	3.9248	0.000117873	0.00429605	-0.484496
RAB27B	0.262647	0.538263	3.9233	0.000118559	0.00431834	-0.489996
FHL2	0.513432	2.94845	3.9229	0.000118741	0.00432228	-0.491453
HAPLN3	0.381445	1.88751	3.92212	0.000119102	0.00433179	-0.494334
2019-09-06	0.257765	2.82352	3.92201	0.000119151	0.00433179	-0.494719
CASP1	0.270329	3.20944	3.9211	0.000119571	0.00434255	-0.498056
DDX1	-0.164578	4.8366	-3.92105	0.000119595	0.00434255	-0.498251
TMEM74	0.0196434	0.0268597	3.92045	0.000119872	0.00434988	-0.500441
RGS2	0.509795	3.79424	3.91996	0.000120098	0.00435537	-0.502228
CLNK	0.0833269	0.16066	3.91972	0.000120211	0.00435678	-0.503122
RP11-161M6.3	0.0202409	0.0345581	3.91883	0.000120623	0.004369	-0.506368
C9orf66	-0.481766	1.79283	-3.91835	0.000120851	0.00437453	-0.508155
SYTL1	0.284868	0.778117	3.91753	0.000121231	0.00438536	-0.511136
GGT8P	-0.399027	1.19575	-3.91738	0.0001213	0.00438536	-0.511676
BID	0.192439	2.76871	3.91653	0.000121703	0.00439721	-0.514822
RP11-713C5.1	-0.144677	0.191193	-3.91561	0.000122134	0.0044093	-0.518173
TRAV29DV5	0.331842	0.800649	3.91549	0.000122189	0.0044093	-0.518598
IGHVII-51-2	0.036993	0.0194049	3.91426	0.000122772	0.00442761	-0.523114
WDR17	-0.227607	0.754172	-3.91348	0.000123142	0.0044382	-0.525965
RP11-703I16.1	-0.412073	2.81452	-3.91247	0.000123622	0.00445158	-0.529651
SLC22A4	-0.447161	2.51555	-3.91238	0.000123666	0.00445158	-0.529988
PPP2R2B	0.088935	0.258864	3.9121	0.000123801	0.00445373	-0.53103
RP11-493L12.4	0.128944	0.367207	3.91078	0.000124429	0.00447356	-0.535826
BTBD11	0.372945	0.665172	3.90897	0.000125303	0.0045022	-0.542461
ZNF84	-0.198958	2.19293	-3.90599	0.00012675	0.0045491	-0.553342
EPB41L1	-0.27404	4.0588	-3.90572	0.000126884	0.0045491	-0.554346
HMGN2P47	-0.314462	0.907317	-3.90569	0.000126897	0.0045491	-0.554447
BBOX1	-0.850547	5.55938	-3.90564	0.00012692	0.0045491	-0.554616
RP5-899B16.1	0.547107	0.808878	3.90452	0.000127467	0.00456366	-0.558697
TPPP	-0.520697	1.99171	-3.90449	0.000127483	0.00456366	-0.55881
CP	1.07241	5.25766	3.90433	0.000127565	0.00456379	-0.559419
TRANK1	0.263461	1.98497	3.90304	0.000128199	0.00458368	-0.564122
SAMHD1	0.343039	4.70354	3.90263	0.000128398	0.00458726	-0.565595
RBP7	-0.593701	4.81741	-3.90252	0.000128456	0.00458726	-0.566021
ZBTB7C	0.433185	0.748206	3.90089	0.000129265	0.00461332	-0.571971
RP3-335N17.2	-0.0940008	0.176745	-3.90047	0.000129474	0.00461797	-0.573505
DLEU7	0.13435	0.361686	3.89967	0.00012987	0.00462926	-0.576399
CTD-2358C21.5	-0.042387	0.0815027	-3.89914	0.000130136	0.00463592	-0.57834
SP140L	0.197523	2.0742	3.89794	0.000130739	0.00465127	-0.582716
PARP15	0.196714	0.528901	3.89793	0.000130744	0.00465127	-0.582757
RRAGD	-0.448405	3.58759	-3.89781	0.000130806	0.00465127	-0.583205
BAIAP2-AS1	-0.195119	3.22025	-3.8963	0.000131566	0.00467543	-0.588693
C20orf24	0.280406	3.15898	3.89566	0.00013189	0.00468412	-0.59103
MAT1A	0.433711	0.512571	3.8951	0.000132174	0.00469133	-0.593064
MFNG	0.302138	3.21303	3.89493	0.000132261	0.00469158	-0.59369
RP5-884M6.1	0.309597	0.287413	3.89473	0.000132362	0.0046923	-0.594411
ZNF831	0.155864	0.438256	3.89451	0.000132476	0.0046935	-0.595229
CKLF	0.170612	2.68901	3.89295	0.000133272	0.00471838	-0.600908
DARS	-0.26395	5.64709	-3.89282	0.00013334	0.00471838	-0.60139
TOB2	-0.271056	4.36252	-3.89202	0.000133751	0.00473005	-0.604304
NETO1	-0.123433	0.174177	-3.89094	0.000134305	0.00474676	-0.608221
IL26	0.0353041	0.0571527	3.89061	0.000134477	0.00474996	-0.609433
RP11-476B1.1	0.0349414	0.0398144	3.88948	0.000135059	0.00476766	-0.61353
WI2-2118C23.2	0.14733	0.132557	3.88733	0.000136178	0.00480425	-0.621347
HSPA6	0.314834	1.61131	3.88685	0.000136428	0.00480812	-0.623087
HSP90B1	0.246143	7.79919	3.88681	0.000136452	0.00480812	-0.623255
PIK3CD-AS2	-0.348137	1.80451	-3.88561	0.000137081	0.00482737	-0.627613
PDE7B	-0.342375	1.77901	-3.88505	0.000137375	0.00483478	-0.629639
PAQR8	0.250839	1.95701	3.88461	0.000137607	0.00484002	-0.631235
CAPZA1	0.220841	4.98208	3.88415	0.000137851	0.0048457	-0.632917
MMP7	1.13863	4.18388	3.88269	0.000138626	0.00487002	-0.638231
NUP50-AS1	0.201986	1.1818	3.88056	0.00013976	0.00490689	-0.645946
FAHD1	-0.333512	4.55015	-3.87798	0.00014115	0.00495271	-0.655322
RP11-31I22.3	0.0207491	0.0212823	3.8774	0.000141466	0.00496082	-0.657441
LGI2	0.222052	0.674696	3.8772	0.000141572	0.00496158	-0.658154
RP11-337A23.6	0.0610982	0.0439096	3.87563	0.000142426	0.00498849	-0.663848
TRAV5	0.319741	0.64904	3.87442	0.000143089	0.00500872	-0.66825
GPR18	0.216063	0.637732	3.8733	0.000143704	0.00502723	-0.672312
VNN3	0.059856	0.0938734	3.87306	0.000143836	0.00502882	-0.673178
GPR97	0.140699	0.298716	3.87275	0.000144009	0.00503185	-0.674316
RP11-53O19.3	-0.210242	2.5154	-3.87212	0.000144352	0.00503984	-0.676575
PDZRN3	-0.378399	1.31264	-3.87202	0.00014441	0.00503984	-0.676952
CYS1	-0.677861	4.55148	-3.87029	0.000145366	0.00507017	-0.6832
NAT8B	-0.818621	2.89732	-3.86988	0.000145598	0.00507356	-0.684716
PDK2	-0.324563	3.39677	-3.86981	0.000145637	0.00507356	-0.684965
PCLO	-0.187473	0.6247	-3.86863	0.000146296	0.00509108	-0.68924
ISL2	0.0634307	0.0573546	3.86855	0.000146337	0.00509108	-0.68951
RP11-427M20.1	-0.1159	0.263205	-3.86844	0.000146401	0.00509108	-0.689922
RP11-677M14.3	-0.265207	0.991853	-3.86813	0.000146576	0.00509413	-0.691054
FGF14-AS2	-0.323232	1.82854	-3.86718	0.000147108	0.00510956	-0.694484
MORN1	-0.145606	0.780361	-3.86702	0.000147195	0.00510956	-0.695046
CCDC43	-0.154301	3.2349	-3.86678	0.000147332	0.00511126	-0.695924
S100Z	0.0716548	0.232366	3.86545	0.000148082	0.00513166	-0.700737
HLA-DPB1	0.435366	7.51568	3.86543	0.000148095	0.00513166	-0.70082
DPH6	-0.104514	0.834195	-3.86438	0.000148693	0.00514709	-0.704634
TMEM171	-0.614812	2.82163	-3.86433	0.000148717	0.00514709	-0.704787
STOX2	-0.170723	1.19537	-3.86415	0.000148819	0.00514756	-0.705435
FAM219B	-0.240683	2.05975	-3.86366	0.0001491	0.00515423	-0.707221
CTD-2506J14.1	0.0294911	0.0683974	3.86323	0.000149347	0.00515971	-0.708788
OSTN-AS1	0.16646	0.232846	3.862	0.00015005	0.00518093	-0.713235
SLC6A6	0.392684	2.94031	3.86142	0.000150384	0.0051894	-0.715341
SLC50A1	0.21944	3.78583	3.86029	0.000151033	0.00520872	-0.719421
STRA6	0.140403	0.15357	3.85912	0.000151708	0.00522892	-0.723645
APBA2	0.260034	0.563274	3.85864	0.000151988	0.00523547	-0.725389
TMEM88	-0.546771	3.84417	-3.85837	0.000152145	0.00523779	-0.726366
MIR573	-0.337926	1.20691	-3.85702	0.000152929	0.00526166	-0.731231
RP11-314B1.2	0.0108979	0.00967717	3.85685	0.000153026	0.00526192	-0.731834
RFPL1S	0.0268106	0.0734863	3.8532	0.000155175	0.00533267	-0.745036
RAB7B	0.271543	1.41415	3.85236	0.000155673	0.00534664	-0.748071
LINC01522	0.24918	0.3182	3.85126	0.000156324	0.00536585	-0.752023
MYDGF	0.273895	5.73637	3.84996	0.000157098	0.00538924	-0.756697
MYO6	-0.324561	3.57576	-3.84809	0.000158226	0.00542346	-0.763471
SLC8B1	0.171776	2.7139	3.84791	0.000158335	0.00542346	-0.764123
LINC01330	-0.0860108	0.142676	-3.84784	0.000158374	0.00542346	-0.764356
LDOC1	-0.317475	4.46753	-3.84758	0.00015853	0.00542561	-0.765286
RIT1	-0.297586	4.35642	-3.84587	0.000159568	0.00545795	-0.771466
METAP1D	-0.176583	1.388	-3.84375	0.000160862	0.00549896	-0.779106
TRAF7	0.245176	3.61344	3.8434	0.000161078	0.00550312	-0.780376
C1RL	0.286647	3.71377	3.84237	0.000161707	0.00552138	-0.784065
SEMA7A	0.347632	1.44448	3.84109	0.000162496	0.00554509	-0.788673
SPAG16	-0.179185	1.41023	-3.84065	0.000162771	0.00555057	-0.790271
HABP4	-0.315749	2.75683	-3.84052	0.000162847	0.00555057	-0.790714
ABO	-0.633767	2.00848	-3.84025	0.000163016	0.00555309	-0.791696
ALPL	-0.851063	4.31687	-3.83982	0.000163281	0.00555815	-0.793232
RP11-334C17.6	-0.319915	1.57193	-3.83971	0.000163355	0.00555815	-0.793662
SH2D2A	0.424672	1.64786	3.83891	0.000163847	0.00557052	-0.796509
RP11-731F5.1	0.0251203	0.0142608	3.83881	0.000163909	0.00557052	-0.796867
RP11-274B18.4	-0.283347	0.725567	-3.83816	0.000164318	0.00558118	-0.799227
SYT12	0.271807	0.55059	3.83731	0.00016485	0.0055928	-0.802285
RP3-393E18.2	0.179881	0.335909	3.83731	0.000164852	0.0055928	-0.802296
AP2A1	0.181146	3.58027	3.83696	0.00016507	0.00559695	-0.803547
C8orf37	-0.185366	1.45503	-3.83614	0.000165582	0.00561105	-0.806477
SYNJ2BP	-0.242322	2.82656	-3.83592	0.000165719	0.00561245	-0.807263
AF186192.1	-0.220985	0.533257	-3.83446	0.000166646	0.00564056	-0.812539
TRBV5-5	0.208901	0.343575	3.83409	0.000166875	0.00564505	-0.81384
CADM3	0.784543	1.56905	3.83265	0.000167791	0.00567275	-0.81902
TIMM21	-0.17536	2.18659	-3.83231	0.000168011	0.0056769	-0.820259
RP11-428G5.5	0.0910512	0.146808	3.83081	0.000168969	0.00570597	-0.825639
HIC2	-0.145971	0.980338	-3.83061	0.000169099	0.00570703	-0.826363
RP5-991G20.1	-0.147184	0.962061	-3.83024	0.000169336	0.00570867	-0.827691
ADAM19	0.34982	1.68776	3.83007	0.000169447	0.00570867	-0.828312
MED29	-0.136476	4.66558	-3.82993	0.000169534	0.00570867	-0.828795
MTERF2	-0.263691	2.05935	-3.82992	0.000169538	0.00570867	-0.82882
AC002331.1	0.201722	0.336169	3.82924	0.000169982	0.00571781	-0.831294
RGS18	0.300473	1.57302	3.8292	0.000170006	0.00571781	-0.831425
KANSL1L	-0.319243	2.66438	-3.82726	0.000171261	0.00575672	-0.838386
ZC3H12C	-0.235512	1.57165	-3.82608	0.000172029	0.00577702	-0.842617
DIMT1	0.239897	2.97992	3.82603	0.000172063	0.00577702	-0.842804
CD7	0.490636	1.92835	3.82562	0.000172332	0.00578271	-0.84428
SAMD3	0.124959	0.482824	3.82494	0.000172772	0.00579417	-0.846696
STAB1	0.440054	3.87001	3.82418	0.000173272	0.00580759	-0.849427
PDIA4	0.314532	6.03102	3.82353	0.0001737	0.0058186	-0.851762
DNM1P46	-0.0954394	0.254312	-3.82174	0.000174884	0.00585491	-0.85819
TSC1	-0.258991	2.3101	-3.82158	0.000174987	0.00585501	-0.858747
ME2	0.215676	2.39493	3.82078	0.000175518	0.00586941	-0.861613
TAL2	-0.453675	1.59117	-3.82046	0.000175731	0.00587317	-0.86276
C8orf31	0.261903	0.473227	3.81923	0.000176554	0.00589729	-0.867178
FGF12	-0.18974	0.664237	-3.81894	0.00017675	0.00589883	-0.868225
RP3-448I9.2	0.0150574	0.0128529	3.81875	0.000176871	0.00589883	-0.868877
PPP1R26	-0.273796	2.9244	-3.81871	0.000176903	0.00589883	-0.869048
AC068858.1	-0.189902	0.342955	-3.81533	0.000179181	0.00596896	-0.881145
NNT-AS1	-0.214142	1.90409	-3.81527	0.000179217	0.00596896	-0.881338
AF127936.3	0.0731241	0.09972	3.81502	0.000179392	0.00596896	-0.882262
METTL14	-0.188395	2.18133	-3.81498	0.000179415	0.00596896	-0.882384
SLC25A48	-0.340886	0.707467	-3.81367	0.000180307	0.00599521	-0.887072
NPSR1-AS1	0.0156396	0.010877	3.81338	0.000180507	0.00599844	-0.888121
MTFR1L	-0.195296	3.35064	-3.81194	0.000181493	0.00602777	-0.89327
RP11-351O2.2	0.128956	0.0722194	3.81177	0.000181606	0.00602811	-0.893862
RP11-736K20.4	-0.324722	2.09029	-3.81141	0.000181858	0.00603304	-0.895172
GM2A	0.284491	4.84734	3.81085	0.000182241	0.0060423	-0.89716
MR1	0.254558	2.7625	3.80847	0.000183887	0.00609343	-0.905665
RP11-1029J19.5	0.0483098	0.0435616	3.8083	0.000184004	0.00609383	-0.906263
TRIM36	0.133583	0.439094	3.80786	0.000184314	0.00610066	-0.907858
TMSB4X	0.279983	9.43152	3.80724	0.000184743	0.00611138	-0.910055
LGALS12	0.646971	1.27623	3.80537	0.000186051	0.00615118	-0.916728
RP11-701H24.3	-0.27772	0.909173	-3.80517	0.000186191	0.00615232	-0.917439
RP11-539L10.2	0.0941047	0.321621	3.80481	0.000186447	0.00615728	-0.918736
MAP7D1	0.229698	4.00004	3.8038	0.000187162	0.0061774	-0.922355
CPT1A	-0.295793	4.2019	-3.80328	0.000187526	0.00618594	-0.924194
IGHD4-4	0.171635	0.0914966	3.80288	0.00018781	0.00619181	-0.925625
DBNL	0.158803	3.41504	3.80113	0.000189059	0.00622894	-0.931889
MAGIX	-0.242531	0.978086	-3.801	0.00018915	0.00622894	-0.932346
GALNT6	0.203527	1.07162	3.80053	0.000189484	0.00623642	-0.934013
DNAL1	-0.164187	1.81553	-3.80014	0.000189763	0.00624207	-0.935401
TMEM38B	-0.486541	3.31184	-3.79934	0.000190333	0.00625731	-0.93824
XCL1	0.296656	0.891759	3.79887	0.000190675	0.00626502	-0.939936
RP11-252A24.5	-0.475156	1.85869	-3.79827	0.000191106	0.00627566	-0.942072
FBXO3	-0.203984	2.46707	-3.79666	0.000192272	0.00630554	-0.94782
LIF	0.635823	2.70625	3.79665	0.000192274	0.00630554	-0.947828
HAO2	-0.843395	2.98803	-3.79656	0.00019234	0.00630554	-0.948155
SUGT1	-0.144786	2.25852	-3.79424	0.000194033	0.00635747	-0.956438
CCDC25	-0.193887	3.32315	-3.79363	0.000194475	0.00636839	-0.958591
RP11-950C14.10	-0.0488644	0.175241	-3.793	0.000194938	0.00637995	-0.960835
SYN3	-0.0579333	0.171016	-3.79201	0.000195667	0.00640023	-0.964364
SLC3A1	-0.681914	5.79567	-3.78983	0.000197278	0.00644663	-0.972112
C1orf21	0.306992	1.4798	3.7898	0.000197306	0.00644663	-0.972249
DIP2C	-0.287883	3.03419	-3.78871	0.000198117	0.0064678	-0.976126
IL18	0.34442	3.0903	3.78863	0.000198176	0.0064678	-0.976406
RP11-8L8.2	0.106593	0.456379	3.78842	0.000198334	0.00646935	-0.97716
APOBR	0.302923	2.2306	3.78693	0.00019945	0.00650119	-0.98246
SLC2A6	0.261725	1.42814	3.78681	0.000199533	0.00650119	-0.982855
IL10RB-AS1	0.119599	0.776158	3.78541	0.000200588	0.00653191	-0.987837
LINC01470	0.0336416	0.0459336	3.78435	0.000201393	0.00655447	-0.991622
RP5-997D16.2	-0.204241	1.63366	-3.78397	0.000201681	0.00655782	-0.992972
ERBB2	-0.328309	3.69286	-3.78392	0.00020172	0.00655782	-0.993157
LPPR4	0.226575	0.461858	3.78177	0.000203351	0.00660715	-1.00077
ICAM1	0.387057	4.90575	3.77914	0.000205374	0.00666916	-1.01012
LYRM7	-0.23546	2.41233	-3.77708	0.000206966	0.00671714	-1.01742
FAM101A	0.489076	0.743653	3.77691	0.0002071	0.00671776	-1.01803
TRAF6	-0.214549	2.17239	-3.77596	0.000207841	0.00673805	-1.0214
RP11-342K6.4	-0.0973834	0.24381	-3.77527	0.00020838	0.0067451	-1.02385
LRP8	0.156251	0.436366	3.77526	0.000208386	0.0067451	-1.02387
FAM9C	-0.0167739	0.0357763	-3.77524	0.000208405	0.0067451	-1.02396
GIN1	-0.162828	1.42441	-3.77258	0.000210492	0.00680885	-1.03337
RP11-340I6.8	-0.0906655	0.205444	-3.77233	0.000210693	0.00681158	-1.03427
ETV6	0.20449	2.82409	3.77181	0.000211106	0.00682115	-1.03612
MMP12	0.36064	0.313995	3.77131	0.0002115	0.00683012	-1.03789
RP11-357H14.17	0.543926	0.997675	3.77051	0.000212135	0.00684684	-1.04072
IVNS1ABP	-0.39943	5.75153	-3.76967	0.000212806	0.00686469	-1.0437
IGHD6-13	0.176389	0.103212	3.76806	0.000214089	0.00690227	-1.04938
USF2	0.188406	4.45351	3.76764	0.000214427	0.00690937	-1.05087
TTC28	-0.25058	2.72686	-3.76619	0.000215596	0.0069432	-1.056
GRAMD1B	0.30409	1.14014	3.76531	0.000216309	0.00696232	-1.05912
DPF3	-0.308881	0.869829	-3.76488	0.000216662	0.00696629	-1.06066
SLC17A4	-0.765489	2.79447	-3.76486	0.000216671	0.00696629	-1.0607
BACE2	0.455861	3.03432	3.7644	0.00021705	0.00697462	-1.06235
RP11-406H23.2	-0.0480809	0.124286	-3.76326	0.000217977	0.00699926	-1.06638
KCNK5	-0.413239	3.33886	-3.76316	0.000218056	0.00699926	-1.06672
RP11-345N11.1	-0.180654	0.417392	-3.76204	0.000218978	0.00702498	-1.0707
RP11-254F7.3	-0.31951	1.12402	-3.76159	0.000219342	0.0070328	-1.07227
THBS2	0.841782	3.73898	3.76038	0.000220339	0.00706089	-1.07656
RNMTL1	-0.14486	2.99904	-3.75982	0.000220799	0.00707174	-1.07852
AC098820.4	-0.0573988	0.169466	-3.75964	0.00022095	0.00707185	-1.07917
RAB21	-0.190837	3.06165	-3.75953	0.000221044	0.00707185	-1.07957
PSTPIP1	0.331556	1.35122	3.75925	0.000221274	0.00707531	-1.08055
STKLD1	-0.0613862	0.257702	-3.75901	0.000221468	0.00707759	-1.08138
RP11-400L8.2	-0.142707	0.475675	-3.75887	0.000221588	0.00707759	-1.08189
SMG9	0.178083	1.8912	3.75795	0.000222356	0.0070891	-1.08516
LLNLR-470E3.1	0.284496	1.21789	3.75791	0.000222386	0.0070891	-1.08529
RP11-472M19.2	0.0867978	0.138493	3.75788	0.000222411	0.0070891	-1.08539
IL23R	0.0425761	0.0635432	3.75755	0.000222681	0.0070891	-1.08654
FBXL16	-0.665464	3.48032	-3.75751	0.000222717	0.0070891	-1.08669
RUNDC3B	-0.250361	0.95637	-3.75745	0.00022277	0.0070891	-1.08692
CYP1D1P	-0.0485958	0.0765338	-3.75741	0.000222798	0.0070891	-1.08703
AC003092.1	0.345718	0.386733	3.75694	0.000223195	0.00709788	-1.08872
PLEKHA1	-0.279722	2.74234	-3.75617	0.000223839	0.00711426	-1.09143
LIMD2	0.388981	2.45225	3.75603	0.000223954	0.00711426	-1.09192
RAB42	0.792451	3.19973	3.75562	0.000224298	0.00712037	-1.09337
RP11-6I2.3	0.063956	0.173709	3.75542	0.000224466	0.00712037	-1.09408
YIF1B	0.216995	2.83116	3.75536	0.000224512	0.00712037	-1.09427
CLEC4C	0.0580883	0.0806002	3.75506	0.000224767	0.00712456	-1.09534
RP11-1157N2__B.2	0.0169788	0.0092222	3.75482	0.000224973	0.00712725	-1.09621
CYBA	0.415028	5.23733	3.7541	0.000225578	0.00713945	-1.09874
RP11-327L9.1	-0.177975	0.514653	-3.75407	0.000225603	0.00713945	-1.09885
NFE2L3	0.404131	3.17489	3.75386	0.000225775	0.00714101	-1.09956
C7orf69	0.0379964	0.0329988	3.75333	0.000226226	0.00715141	-1.10145
EPB41L5	-0.28047	1.98708	-3.75249	0.000226934	0.0071699	-1.1044
RP11-412D9.4	-0.235003	1.29012	-3.75212	0.000227255	0.00717541	-1.10573
KLK13	0.0812591	0.091515	3.752	0.000227354	0.00717541	-1.10615
RASAL3	0.301048	2.222	3.75185	0.000227481	0.00717554	-1.10667
TMEM199	-0.108422	2.07172	-3.75087	0.000228314	0.00719792	-1.11012
TRIM13	-0.180713	2.46045	-3.75052	0.000228609	0.00719967	-1.11134
IGHV1OR16-2	0.0301127	0.013166	3.75052	0.000228616	0.00719967	-1.11137
MIA2	-0.178067	0.619555	-3.75024	0.000228852	0.00720323	-1.11235
MAPT-IT1	-0.041743	0.0585184	-3.74961	0.000229387	0.00721617	-1.11455
PGBD4P3	-0.0833256	0.259322	-3.74897	0.000229943	0.00722977	-1.11684
TNFRSF1B	0.3068	4.61431	3.74852	0.000230329	0.00723789	-1.11842
SWT1	-0.209341	1.72816	-3.74838	0.000230449	0.00723789	-1.11891
TPT1P5	0.310198	0.704558	3.7473	0.000231375	0.00725929	-1.1227
MMP9	0.860506	2.56827	3.7473	0.000231379	0.00725929	-1.12271
TKT	0.240326	3.79013	3.74704	0.000231605	0.00726248	-1.12364
ARHGAP4	0.371967	2.90547	3.74556	0.000232889	0.00729881	-1.12885
DNTTIP1	0.244641	3.71018	3.74523	0.000233173	0.00730381	-1.13
TPRA1	0.20943	3.11362	3.7431	0.000235031	0.00735465	-1.13749
SMIM19	-0.202637	2.76867	-3.74308	0.000235048	0.00735465	-1.13756
UNC13A	0.0962257	0.163776	3.74262	0.000235451	0.00736329	-1.13918
ARHGEF28	-0.304305	2.58877	-3.74184	0.000236137	0.00737939	-1.14193
C5orf46	1.03796	2.55595	3.7415	0.000236434	0.00737939	-1.14311
RP11-455F5.5	0.177753	0.404538	3.74143	0.000236499	0.00737939	-1.14337
C1orf115	-0.368981	4.26772	-3.74138	0.000236541	0.00737939	-1.14354
GKAP1	-0.18139	1.17224	-3.74132	0.000236597	0.00737939	-1.14376
DPP3	0.231149	3.16816	3.74071	0.000237139	0.00739232	-1.14592
INADL	-0.370043	3.06869	-3.74051	0.000237315	0.00739385	-1.14662
KCNN1	-0.396104	0.793004	-3.73979	0.00023795	0.00740971	-1.14915
PITPNC1	-0.298897	2.96135	-3.73886	0.00023878	0.00743158	-1.15243
NUMBL	0.281264	1.43342	3.73858	0.000239021	0.00743512	-1.15338
CCDC170	0.158171	0.553724	3.73755	0.000239944	0.00745985	-1.15702
PREPL	-0.253462	3.48454	-3.73735	0.000240127	0.00746157	-1.15774
RP11-524D16__A.3	0.329843	0.648276	3.73652	0.00024087	0.00748068	-1.16065
DNM1P47	-0.0301078	0.0775979	-3.73537	0.000241896	0.00750854	-1.16466
DCC	0.0753769	0.0601909	3.73506	0.000242181	0.00751339	-1.16578
RP11-588G21.2	-0.0541547	0.125723	-3.73424	0.000242916	0.00752761	-1.16864
DNAJC16	-0.197723	2.37318	-3.73418	0.00024297	0.00752761	-1.16885
CLEC4D	0.0712367	0.173267	3.73412	0.000243026	0.00752761	-1.16906
CX3CL1	-0.406822	5.40344	-3.7339	0.00024323	0.00752873	-1.16986
BDNF-AS	-0.114735	0.785977	-3.7338	0.00024332	0.00752873	-1.1702
RP11-19D2.1	-0.428949	1.18944	-3.73306	0.000243985	0.00754531	-1.17278
ZNF569	-0.177228	1.26177	-3.73173	0.000245196	0.00757874	-1.17745
IGKV1OR2-2	0.0404206	0.020223	3.73158	0.000245336	0.00757907	-1.17799
CWF19L2	-0.2152	2.60451	-3.73028	0.000246529	0.0076119	-1.18257
IRS2	0.439581	2.14772	3.72951	0.000247231	0.00762909	-1.18525
DTNB	0.138371	1.29641	3.72938	0.000247347	0.00762909	-1.18569
AC107218.3	-0.157158	0.343546	-3.72817	0.000248466	0.00765955	-1.18995
CCDC85A	-0.256458	0.791221	-3.72728	0.000249292	0.00767394	-1.19308
RP5-1033H22.2	-0.367051	1.42609	-3.72726	0.000249311	0.00767394	-1.19315
MIR7847	0.0476072	0.0324812	3.72724	0.000249327	0.00767394	-1.19321
RP11-71G12.1	0.0338359	0.0311861	3.72702	0.000249527	0.00767604	-1.19397
TARSL2	-0.23599	2.43103	-3.72686	0.000249679	0.00767669	-1.19455
AQP7	-0.386876	1.25164	-3.72663	0.000249892	0.00767917	-1.19535
GPR141	0.206005	0.65711	3.72622	0.000250273	0.0076841	-1.19679
ENTHD1	0.0471731	0.0415488	3.72618	0.000250315	0.0076841	-1.19695
LYPD8	0.33226	0.433837	3.72585	0.000250619	0.0076879	-1.19809
KLHL9	-0.255759	3.35641	-3.72576	0.000250703	0.0076879	-1.1984
IVD	-0.232905	3.75725	-3.72515	0.00025127	0.0077005	-1.20054
HMGCLL1	-0.0922215	0.168544	-3.72498	0.000251432	0.0077005	-1.20114
S100A11	0.386318	8.60099	3.7249	0.000251509	0.0077005	-1.20143
C9orf91	0.220443	2.17231	3.72383	0.000252503	0.00772688	-1.20515
FTLP2	0.316565	1.20521	3.72307	0.000253222	0.00774482	-1.20784
GPNMB	0.726587	5.00667	3.72223	0.00025401	0.00776485	-1.21077
EFHD2	0.300512	4.89676	3.72175	0.000254465	0.0077747	-1.21246
C1QTNF1-AS1	0.267431	0.451965	3.72128	0.000254912	0.0077843	-1.21411
CHIT1	0.633631	1.04642	3.71993	0.000256194	0.00781934	-1.21884
GPR34	0.486484	3.02962	3.71964	0.000256467	0.00782359	-1.21985
AC062029.1	-0.106617	0.631917	-3.71907	0.000257007	0.00783597	-1.22183
OSBPL1A	-0.311657	3.31322	-3.71881	0.000257254	0.00783939	-1.22274
IGLV3-31	0.0545138	0.0298279	3.71806	0.000257971	0.00785713	-1.22536
AP001063.1	0.0333382	0.0375221	3.71762	0.000258397	0.00786601	-1.22692
APOBEC3H	0.300869	1.20429	3.71686	0.000259125	0.00788407	-1.22957
FBXO48	-0.143616	1.03325	-3.71459	0.000261314	0.00794653	-1.23751
RP11-862L9.2	0.0120809	0.0322855	3.71441	0.000261485	0.00794758	-1.23812
LINC01521	-0.128232	0.665717	-3.71411	0.000261779	0.00795239	-1.23918
TRBV7-9	0.486634	1.58611	3.71391	0.000261976	0.00795424	-1.23989
CTD-2509G16.5	0.0374078	0.0274116	3.71371	0.000262173	0.00795609	-1.2406
CA4	-0.648486	1.63783	-3.71348	0.000262388	0.00795847	-1.24137
MRPS18B	-0.215824	5.31009	-3.71305	0.000262811	0.00796717	-1.24289
TRBV5-4	0.297694	0.654355	3.71284	0.000263011	0.00796909	-1.24361
RP4-607I7.1	0.0769042	0.0817574	3.71203	0.00026381	0.00798848	-1.24647
MAPK8	-0.174477	1.99911	-3.71191	0.000263925	0.00798848	-1.24688
TMEM220	-0.321177	2.42229	-3.71137	0.000264449	0.0080002	-1.24875
SPINK13	0.752186	1.77202	3.71113	0.000264691	0.00800338	-1.24961
TMEM72	-0.689471	2.38948	-3.71085	0.000264958	0.00800729	-1.25056
LRRC2	0.188837	0.287145	3.71051	0.000265292	0.00801324	-1.25175
NEK5	-0.171373	0.764127	-3.7103	0.000265503	0.00801547	-1.2525
RNF5	-0.259764	6.18279	-3.70834	0.000267438	0.00806971	-1.25935
AC010136.2	-0.320268	1.13956	-3.70778	0.00026799	0.00808219	-1.26129
SEMA5A	-0.385946	2.59215	-3.70762	0.00026815	0.00808284	-1.26186
KIF2A	0.393627	2.58167	3.70673	0.00026903	0.0081052	-1.26495
IMPA2	-0.467317	5.17999	-3.70622	0.000269545	0.00811652	-1.26675
RP11-79C23.1	0.0429873	0.0222333	3.70524	0.000270524	0.00814179	-1.27017
RYR1	0.131987	0.382086	3.70351	0.000272257	0.00818973	-1.27619
CRTAM	0.303222	1.02106	3.70323	0.000272539	0.008194	-1.27716
AC003984.1	-0.346235	0.936849	-3.70267	0.000273107	0.00820685	-1.27913
POMT1	-0.196934	2.63258	-3.70165	0.000274141	0.00823368	-1.28269
C19orf35	0.139274	0.563725	3.69949	0.000276333	0.00829054	-1.2902
RP11-164P12.4	-0.268694	1.1471	-3.69943	0.000276401	0.00829054	-1.29043
HAAO	-0.339673	4.05869	-3.69937	0.00027646	0.00829054	-1.29063
GAS7	0.289887	1.52726	3.69904	0.000276799	0.0082926	-1.29179
DPY19L2	-0.338201	1.26655	-3.69902	0.000276813	0.0082926	-1.29183
NABP1	0.235083	1.21202	3.69888	0.000276963	0.00829283	-1.29234
UBAP2	-0.164877	1.98836	-3.69748	0.0002784	0.0083316	-1.29722
HSD3BP5	-0.208052	0.73876	-3.69596	0.000279964	0.0083741	-1.3025
FTLP3	0.435256	2.60312	3.69457	0.000281399	0.00841272	-1.30732
CLMP	0.451121	0.601259	3.69421	0.000281781	0.00841982	-1.3086
LHFPL3	-0.137667	0.288085	-3.69396	0.000282039	0.00842322	-1.30946
ZNF480	-0.15629	2.29833	-3.69367	0.000282336	0.00842778	-1.31045
AC093627.9	-0.124069	0.63387	-3.6934	0.000282626	0.00843214	-1.31142
TRNP1	0.48472	1.19157	3.69317	0.000282865	0.00843495	-1.31222
LRRC37BP1	-0.106894	1.4646	-3.69251	0.000283556	0.00845124	-1.31452
RP11-337C18.8	-0.0910959	0.567142	-3.69147	0.000284641	0.00847926	-1.31812
CLEC2B	0.312193	2.86734	3.69039	0.000285775	0.0085087	-1.32186
DNAJC8	-0.131017	4.93874	-3.69017	0.000286009	0.00851132	-1.32263
FAM205CP	-0.041687	0.098599	-3.68981	0.00028639	0.00851831	-1.32389
PHYHIPL	-0.571443	2.33521	-3.68964	0.000286565	0.00851918	-1.32446
AGMAT	-0.620751	3.40832	-3.68942	0.000286803	0.00852191	-1.32525
CC2D2A	-0.249276	2.29896	-3.68804	0.000288268	0.0085611	-1.33005
FAM122A	-0.250291	2.8315	-3.68729	0.000289065	0.00858041	-1.33265
SOCS7	-0.237101	1.9699	-3.68573	0.000290727	0.00862535	-1.33805
SOX9	-0.574895	3.81985	-3.6855	0.000290982	0.00862852	-1.33888
SERHL	-0.0807381	0.322646	-3.68443	0.000292131	0.00865819	-1.34259
RP11-742B18.1	0.0935159	0.0900534	3.68393	0.000292663	0.00866955	-1.3443
ARHGEF9	-0.208621	2.29623	-3.68351	0.000293118	0.00867865	-1.34577
STEAP3-AS1	0.088767	0.1196	3.68215	0.000294586	0.00871352	-1.35048
TJP2	-0.307759	3.5176	-3.68215	0.000294594	0.00871352	-1.3505
RP11-727F15.12	-0.175521	1.50748	-3.6815	0.000295301	0.00872998	-1.35276
TRBV7-3	0.345791	0.796767	3.68106	0.000295771	0.00873239	-1.35426
LIN7A	-0.568426	2.57452	-3.68106	0.000295774	0.00873239	-1.35427
CIART	-0.327683	2.06808	-3.68088	0.000295973	0.00873239	-1.3549
MRPS31	-0.168916	3.05721	-3.68087	0.00029598	0.00873239	-1.35492
RP1-111C20.3	0.0764338	0.115282	3.68058	0.000296302	0.00873747	-1.35595
RP11-334C17.3	-0.171447	0.688883	-3.68022	0.000296691	0.00874452	-1.35718
HOMEZ	-0.177888	1.83774	-3.67938	0.000297604	0.00876586	-1.36008
IGKV1OR9-1	0.0638049	0.0258856	3.67928	0.000297715	0.00876586	-1.36043
MOGAT2	0.0320612	0.0272685	3.67883	0.000298214	0.00877611	-1.36201
SIRT3	-0.16225	2.73099	-3.67865	0.000298406	0.00877736	-1.36262
RP11-848P1.3	0.278797	2.45076	3.67774	0.000299411	0.00880248	-1.36578
FAM110C	-0.465896	3.68194	-3.67687	0.000300374	0.00882635	-1.36881
ASB2	0.250556	0.822983	3.67666	0.000300599	0.00882851	-1.36951
RP11-118B18.2	0.0319684	0.0209162	3.67637	0.000300927	0.0088337	-1.37054
IFI16	0.270248	4.49508	3.67568	0.000301684	0.00885017	-1.37291
GZMB	0.393639	2.28599	3.67559	0.000301791	0.00885017	-1.37324
DRAM2	0.192339	4.03239	3.67526	0.000302156	0.00885643	-1.37438
ZNF570	-0.170775	1.32655	-3.67429	0.00030323	0.00888344	-1.37772
EPHA1-AS1	0.0262008	0.0738946	3.67393	0.000303634	0.00889081	-1.37898
NLRP6	-0.362926	1.20637	-3.6735	0.000304117	0.00890048	-1.38047
RP11-403A21.1	0.0951175	0.144217	3.67244	0.000305307	0.00892948	-1.38415
RUNX3	0.379526	2.71432	3.67229	0.000305472	0.00892948	-1.38466
RP11-680F8.3	-0.0993358	0.4946	-3.67221	0.000305566	0.00892948	-1.38495
DLX4	0.155852	0.338706	3.67079	0.000307164	0.00897168	-1.38986
[truncated: 56,388 more rows]
