# Supplementary material for: Comprehensive Genomic Characterization of Tumor Microenvironment and Relevant Signature in Clear Cell Renal Cell Carcinoma
Source: Front Oncol. 2022 May 16;12:749119. doi: 10.3389/fonc.2022.749119 (PMC9149313; doi:10.3389/fonc.2022.749119)
Supplement: Supplementary file 14 [file Table_8.xlsx]

## Sheet: Sheet1
Table S8. Functional enrichment analysis of differential signature.
	ID	Description	GeneRatio	BgRatio	pvalue	p.adjust	qvalue	geneID	Count
GO:0006958	GO:0006958	complement activation-classical pathway	79/139	137/18493	2.17599e-141	1.81478e-138	1.73621e-138	28912/28458/28392/28394/28816/28823/3514/28299/3538/28822/28913/28388/28793/28434/28820/3500/100423062/28391/28908/28468/28442/28778/28813/28796/28423/3503/28825/28797/28815/28919/28450/28938/28444/28424/28395/3502/28874/28817/28467/3493/28809/28464/28776/3501/3539/28409/28448/28400/28439/28455/28457/28937/28420/28408/28396/3494/28461/3507/28454/28426/28412/28410/28791/28452/28940/28385/28876/284…	79
GO:0002455	GO:0002455	humoral immune response mediated by circulating immunoglobulin	79/139	149/18493	3.12094e-137	1.30143e-134	1.24509e-134	28912/28458/28392/28394/28816/28823/3514/28299/3538/28822/28913/28388/28793/28434/28820/3500/100423062/28391/28908/28468/28442/28778/28813/28796/28423/3503/28825/28797/28815/28919/28450/28938/28444/28424/28395/3502/28874/28817/28467/3493/28809/28464/28776/3501/3539/28409/28448/28400/28439/28455/28457/28937/28420/28408/28396/3494/28461/3507/28454/28426/28412/28410/28791/28452/28940/28385/28876/284…	79
GO:0006956	GO:0006956	complement activation	80/139	170/18493	1.83915e-133	5.11283e-131	4.89149e-131	28912/28458/28392/28394/28816/28823/3514/28299/3538/28822/28913/28388/28793/28434/28820/3500/100423062/28391/28908/28468/28442/28778/28813/28796/28423/3503/28825/28797/28815/28919/28450/28938/28444/28424/28395/3502/28874/28817/28467/3493/28809/28464/28776/3501/3539/28409/28448/28400/28439/28455/28457/28937/28420/28408/28396/3494/28461/3507/28454/28426/28412/28410/28791/28452/28940/28385/28876/284…	80
GO:0072376	GO:0072376	protein activation cascade	81/139	194/18493	8.29551e-130	1.72961e-127	1.65473e-127	28912/28458/28392/28394/28816/28823/3514/28299/3538/28822/28913/28388/28793/28434/28820/3500/100423062/28391/28908/28468/28442/28778/28813/28796/28423/3503/28825/28797/28815/28919/28450/28938/28444/28424/28395/3502/28874/28817/28467/3493/28809/28464/28776/3501/3539/28409/28448/28400/28439/28455/28457/28937/28420/28408/28396/3494/28461/3507/28454/28426/28412/28410/28791/28452/28940/28385/28876/284…	81
GO:0016064	GO:0016064	immunoglobulin mediated immune response	79/139	212/18493	2.54708e-121	4.24854e-119	4.06461e-119	28912/28458/28392/28394/28816/28823/3514/28299/3538/28822/28913/28388/28793/28434/28820/3500/100423062/28391/28908/28468/28442/28778/28813/28796/28423/3503/28825/28797/28815/28919/28450/28938/28444/28424/28395/3502/28874/28817/28467/3493/28809/28464/28776/3501/3539/28409/28448/28400/28439/28455/28457/28937/28420/28408/28396/3494/28461/3507/28454/28426/28412/28410/28791/28452/28940/28385/28876/284…	79
GO:0019724	GO:0019724	B cell mediated immunity	79/139	213/18493	4.0356e-121	5.60949e-119	5.36664e-119	28912/28458/28392/28394/28816/28823/3514/28299/3538/28822/28913/28388/28793/28434/28820/3500/100423062/28391/28908/28468/28442/28778/28813/28796/28423/3503/28825/28797/28815/28919/28450/28938/28444/28424/28395/3502/28874/28817/28467/3493/28809/28464/28776/3501/3539/28409/28448/28400/28439/28455/28457/28937/28420/28408/28396/3494/28461/3507/28454/28426/28412/28410/28791/28452/28940/28385/28876/284…	79
GO:0006959	GO:0006959	humoral immune response	83/139	349/18493	3.49358e-109	4.16235e-107	3.98215e-107	28912/28458/28392/28394/28816/28823/3514/28299/3538/28822/28913/28388/28793/28434/28820/3500/100423062/28391/28908/28468/28442/28778/28813/28796/28423/3503/28825/28797/28815/28919/28450/28938/28444/28424/28395/3502/28874/28817/28467/3493/28809/28464/28776/3501/3539/28409/28448/28400/28439/28455/28457/28937/28420/28408/28396/3494/28461/3507/28454/28426/28412/28410/28791/28452/28940/28385/28876/284…	83
GO:0002449	GO:0002449	lymphocyte mediated immunity	80/139	344/18493	8.32768e-104	8.68161e-102	8.30577e-102	28912/28458/28392/28394/28816/28823/3514/28299/3538/28822/28913/28388/28793/28434/28820/3500/100423062/28391/28908/28468/28442/28778/28813/28796/28423/3503/28825/28797/28815/28919/28450/28938/28444/28424/28395/3502/28874/28817/28467/3493/28809/28464/28776/3501/3539/28409/28448/28400/28439/28455/28457/28937/28420/28408/28396/3494/28461/3507/28454/28426/28412/28410/28791/28452/28940/28385/28876/284…	80
GO:0002460	GO:0002460	adaptive immune response based on somatic recombination of immune receptors built from immunoglobulin superfamily domains	80/139	354/18493	1.08528e-102	1.00569e-100	9.62157e-101	28912/28458/28392/28394/28816/28823/3514/28299/3538/28822/28913/28388/28793/28434/28820/3500/100423062/28391/28908/28468/28442/28778/28813/28796/28423/3503/28825/28797/28815/28919/28450/28938/28444/28424/28395/3502/28874/28817/28467/3493/28809/28464/28776/3501/3539/28409/28448/28400/28439/28455/28457/28937/28420/28408/28396/3494/28461/3507/28454/28426/28412/28410/28791/28452/28940/28385/28876/284…	80
GO:0006909	GO:0006909	phagocytosis	78/139	342/18493	4.01758e-100	3.35066e-98	3.20561e-98	28912/28458/28392/28394/28816/28823/3514/28299/3538/28822/28913/28388/28793/28434/28820/3500/100423062/28391/28908/28468/28442/28778/28813/28796/28423/3503/28825/28797/28815/28919/28450/28938/28444/28424/28395/3502/28874/28817/28467/3493/28809/28464/28776/3501/3539/28409/28448/28400/28439/28455/28457/28937/28420/28408/28396/3494/28461/3507/28454/28426/28412/28410/28791/28452/28940/28385/28876/284…	78
GO:0002429	GO:0002429	immune response-activating cell surface receptor signaling pathway	78/139	414/18493	5.54184e-93	4.20172e-91	4.01982e-91	28912/28458/28392/28394/28816/28823/3514/28299/3538/28822/28913/28388/28793/28434/28820/3500/100423062/28391/28908/28468/28442/28778/28813/28796/28423/3503/28825/28797/28815/28919/28450/28938/28444/28424/28395/3502/28874/28817/28467/3493/28809/28464/28776/3501/3539/28409/973/28448/28400/28439/28455/28457/28937/28420/28408/28396/3494/28461/3507/28454/28426/28412/28410/28791/28452/28940/28385/28876…	78
GO:0002768	GO:0002768	immune response-regulating cell surface receptor signaling pathway	78/139	445/18493	2.48225e-90	1.72516e-88	1.65048e-88	28912/28458/28392/28394/28816/28823/3514/28299/3538/28822/28913/28388/28793/28434/28820/3500/100423062/28391/28908/28468/28442/28778/28813/28796/28423/3503/28825/28797/28815/28919/28450/28938/28444/28424/28395/3502/28874/28817/28467/3493/28809/28464/28776/3501/3539/28409/973/28448/28400/28439/28455/28457/28937/28420/28408/28396/3494/28461/3507/28454/28426/28412/28410/28791/28452/28940/28385/28876…	78
GO:0006910	GO:0006910	phagocytosis-recognition	49/139	84/18493	2.53774e-85	1.62806e-83	1.55757e-83	28458/28392/28394/3514/3538/28388/28434/3500/100423062/28391/28468/28442/28423/3503/28450/28444/28424/28395/3502/28467/3493/28464/3501/3539/28409/28448/28400/28439/28455/28457/28420/28408/28396/3494/28461/3507/28454/28426/28412/28410/28452/28385/28449/28834/28445/28473/28401/28414/3495	49
GO:0030449	GO:0030449	regulation of complement activation	50/139	107/18493	2.10866e-80	1.25616e-78	1.20178e-78	28912/28392/28394/28816/28823/3514/28299/28822/28913/28793/28434/28820/3500/28908/28442/28778/28813/28796/3503/28825/28797/28815/28919/28450/28938/28424/28395/3502/28874/28817/28809/28776/3501/28439/28457/28937/28420/28461/28454/28791/28452/28940/28876/28449/28834/28930/28907/716/28920/715	50
GO:2000257	GO:2000257	regulation of protein activation cascade	50/139	108/18493	3.90784e-80	2.17276e-78	2.0787e-78	28912/28392/28394/28816/28823/3514/28299/28822/28913/28793/28434/28820/3500/28908/28442/28778/28813/28796/3503/28825/28797/28815/28919/28450/28938/28424/28395/3502/28874/28817/28809/28776/3501/28439/28457/28937/28420/28461/28454/28791/28452/28940/28876/28449/28834/28930/28907/716/28920/715	50
GO:0006911	GO:0006911	phagocytosis-engulfment	49/139	112/18493	6.88781e-77	3.59027e-75	3.43484e-75	28458/28392/28394/3514/3538/28388/28434/3500/100423062/28391/28468/28442/28423/3503/28450/28444/28424/28395/3502/28467/3493/28464/3501/3539/28409/28448/28400/28439/28455/28457/28420/28408/28396/3494/28461/3507/28454/28426/28412/28410/28452/28385/28449/28834/28445/28473/28401/28414/3495	49
GO:0050853	GO:0050853	B cell receptor signaling pathway	50/139	122/18493	1.04622e-76	5.13264e-75	4.91044e-75	28458/28392/28394/3514/3538/28388/28434/3500/100423062/28391/28468/28442/28423/3503/28450/28444/28424/28395/3502/28467/3493/28464/3501/3539/28409/973/28448/28400/28439/28455/28457/28420/28408/28396/3494/28461/3507/28454/28426/28412/28410/28452/28385/28449/28834/28445/28473/28401/28414/3495	50
GO:0002920	GO:0002920	regulation of humoral immune response	50/139	126/18493	8.00814e-76	3.71044e-74	3.54981e-74	28912/28392/28394/28816/28823/3514/28299/28822/28913/28793/28434/28820/3500/28908/28442/28778/28813/28796/3503/28825/28797/28815/28919/28450/28938/28424/28395/3502/28874/28817/28809/28776/3501/28439/28457/28937/28420/28461/28454/28791/28452/28940/28876/28449/28834/28930/28907/716/28920/715	50
GO:0099024	GO:0099024	plasma membrane invagination	49/139	121/18493	8.75471e-75	3.84286e-73	3.6765e-73	28458/28392/28394/3514/3538/28388/28434/3500/100423062/28391/28468/28442/28423/3503/28450/28444/28424/28395/3502/28467/3493/28464/3501/3539/28409/28448/28400/28439/28455/28457/28420/28408/28396/3494/28461/3507/28454/28426/28412/28410/28452/28385/28449/28834/28445/28473/28401/28414/3495	49
GO:0002673	GO:0002673	regulation of acute inflammatory response	51/139	149/18493	2.20247e-73	9.1843e-72	8.78669e-72	28912/28392/28394/28816/28823/3514/28299/28822/28913/28793/28434/28820/3500/28908/28442/28778/28813/28796/3503/28825/28797/28815/28919/28450/28938/28424/28395/3502/28874/28817/28809/28776/3501/28439/28457/28937/28420/28461/28454/28791/28452/28940/28876/28449/28834/28930/28907/716/28920/715/53833	51
GO:0010324	GO:0010324	membrane invagination	49/139	129/18493	4.42957e-73	1.75917e-71	1.68301e-71	28458/28392/28394/3514/3538/28388/28434/3500/100423062/28391/28468/28442/28423/3503/28450/28444/28424/28395/3502/28467/3493/28464/3501/3539/28409/28448/28400/28439/28455/28457/28420/28408/28396/3494/28461/3507/28454/28426/28412/28410/28452/28385/28449/28834/28445/28473/28401/28414/3495	49
GO:0002526	GO:0002526	acute inflammatory response	55/139	211/18493	7.5657e-72	2.86809e-70	2.74392e-70	28912/28392/28394/28816/28823/3514/28299/28822/28913/28793/28434/28820/3500/28908/28442/28778/28813/28796/3503/28825/28797/28815/28919/28450/28938/28424/28395/3502/28874/28817/28809/28776/3501/28439/28457/28937/28420/28461/28454/28791/28452/28940/28876/28449/28834/28930/28907/716/28920/715/9332/6288/6289/3929/53833	55
GO:0050871	GO:0050871	positive regulation of B cell activation	49/139	144/18493	3.18558e-70	1.15512e-68	1.10511e-68	28458/28392/28394/3514/3538/28388/28434/3500/100423062/28391/28468/28442/28423/3503/28450/28444/28424/28395/3502/28467/3493/28464/3501/3539/28409/28448/28400/28439/28455/28457/28420/28408/28396/3494/28461/3507/28454/28426/28412/28410/28452/28385/28449/28834/28445/28473/28401/28414/3495	49
GO:0070613	GO:0070613	regulation of protein processing	51/139	170/18493	6.42723e-70	2.23346e-68	2.13677e-68	28912/28392/28394/28816/28823/3514/28299/28822/28913/28793/28434/28820/3500/28908/28442/28778/28813/28796/3503/28825/28797/28815/28919/28450/28938/28424/28395/3502/28874/28817/28809/28776/3501/28439/28457/28937/28420/28461/28454/28791/28452/28940/28876/28449/28834/28930/28907/716/28920/715/10418	51
GO:0002433	GO:0002433	immune response-regulating cell surface receptor signaling pathway involved in phagocytosis	48/139	135/18493	7.77699e-70	2.49462e-68	2.38662e-68	28912/28392/28394/28816/28823/3514/28299/28822/28913/28793/28434/28820/3500/28908/28442/28778/28813/28796/3503/28825/28797/28815/28919/28450/28938/28424/28395/3502/28874/28817/28809/28776/3501/28439/28457/28937/28420/28461/28454/28791/28452/28940/28876/28449/28834/28930/28907/28920	48
GO:0038096	GO:0038096	Fc-gamma receptor signaling pathway involved in phagocytosis	48/139	135/18493	7.77699e-70	2.49462e-68	2.38662e-68	28912/28392/28394/28816/28823/3514/28299/28822/28913/28793/28434/28820/3500/28908/28442/28778/28813/28796/3503/28825/28797/28815/28919/28450/28938/28424/28395/3502/28874/28817/28809/28776/3501/28439/28457/28937/28420/28461/28454/28791/28452/28940/28876/28449/28834/28930/28907/28920	48
GO:1903317	GO:1903317	regulation of protein maturation	51/139	172/18493	1.28968e-69	3.98368e-68	3.81122e-68	28912/28392/28394/28816/28823/3514/28299/28822/28913/28793/28434/28820/3500/28908/28442/28778/28813/28796/3503/28825/28797/28815/28919/28450/28938/28424/28395/3502/28874/28817/28809/28776/3501/28439/28457/28937/28420/28461/28454/28791/28452/28940/28876/28449/28834/28930/28907/716/28920/715/10418	51
GO:0038094	GO:0038094	Fc-gamma receptor signaling pathway	48/139	138/18493	2.79573e-69	8.32727e-68	7.96677e-68	28912/28392/28394/28816/28823/3514/28299/28822/28913/28793/28434/28820/3500/28908/28442/28778/28813/28796/3503/28825/28797/28815/28919/28450/28938/28424/28395/3502/28874/28817/28809/28776/3501/28439/28457/28937/28420/28461/28454/28791/28452/28940/28876/28449/28834/28930/28907/28920	48
GO:0002431	GO:0002431	Fc receptor mediated stimulatory signaling pathway	48/139	140/18493	6.43548e-69	1.85075e-67	1.77063e-67	28912/28392/28394/28816/28823/3514/28299/28822/28913/28793/28434/28820/3500/28908/28442/28778/28813/28796/3503/28825/28797/28815/28919/28450/28938/28424/28395/3502/28874/28817/28809/28776/3501/28439/28457/28937/28420/28461/28454/28791/28452/28940/28876/28449/28834/28930/28907/28920	48
GO:0002377	GO:0002377	immunoglobulin production	51/139	180/18493	1.90184e-68	5.2871e-67	5.05822e-67	28912/28816/28823/3514/28299/28822/28913/28793/28820/28908/28778/28813/28796/28825/28797/28815/28919/28938/28943/51237/28874/28817/28809/28776/28784/28775/28937/28942/28923/28804/28875/28935/28941/28826/28774/28803/28791/28781/28940/28876/28773/28882/28904/28906/28930/28814/28907/28785/28902/28772/28920	51
GO:0050864	GO:0050864	regulation of B cell activation	50/139	183/18493	3.94973e-66	1.0626e-64	1.0166e-64	28458/28392/28394/3514/3538/28388/28434/3500/100423062/28391/28468/28442/28423/3503/28450/28444/28424/28395/51237/3502/28467/3493/28464/3501/3539/28409/28448/28400/28439/28455/28457/28420/28408/28396/3494/28461/3507/28454/28426/28412/28410/28452/28385/28449/28834/28445/28473/28401/28414/3495	50
GO:0038095	GO:0038095	Fc-epsilon receptor signaling pathway	44/139	117/18493	4.03959e-65	1.05282e-63	1.00724e-63	28912/28392/28394/28816/28823/3514/28299/28822/28913/28793/28434/28820/28908/28442/28778/28813/28796/28825/28797/28815/28919/28450/28938/28424/28395/28874/28817/28809/28776/28439/28457/28937/28420/28461/28454/28791/28452/28940/28876/28449/28834/28930/28907/28920	44
GO:0038093	GO:0038093	Fc receptor signaling pathway	48/139	187/18493	7.05175e-62	1.78217e-60	1.70502e-60	28912/28392/28394/28816/28823/3514/28299/28822/28913/28793/28434/28820/3500/28908/28442/28778/28813/28796/3503/28825/28797/28815/28919/28450/28938/28424/28395/3502/28874/28817/28809/28776/3501/28439/28457/28937/28420/28461/28454/28791/28452/28940/28876/28449/28834/28930/28907/28920	48
GO:0042742	GO:0042742	defense response to bacterium	55/139	319/18493	5.64127e-61	1.38377e-59	1.32387e-59	28912/28458/28392/28394/3514/3538/28388/28434/3500/100423062/28391/28468/28442/28423/3503/28450/28444/28424/28395/3502/28467/3493/28464/3501/3539/28409/28448/28400/28439/28455/28457/28420/28408/28396/3494/28461/3507/28454/28426/28412/28410/28452/28385/28449/28834/28445/28473/28401/28414/3495/6590/387695/3929/4057/4316	55
GO:0008037	GO:0008037	cell recognition	49/139	213/18493	1.30354e-60	3.10614e-59	2.97167e-59	28458/28392/28394/3514/3538/28388/28434/3500/100423062/28391/28468/28442/28423/3503/28450/28444/28424/28395/3502/28467/3493/28464/3501/3539/28409/28448/28400/28439/28455/28457/28420/28408/28396/3494/28461/3507/28454/28426/28412/28410/28452/28385/28449/28834/28445/28473/28401/28414/3495	49
GO:0002440	GO:0002440	production of molecular mediator of immune response	52/139	268/18493	2.65006e-60	6.1393e-59	5.87352e-59	28912/28816/28823/3514/28299/28822/28913/28793/28820/28908/28778/28813/28796/28825/28797/28815/28919/28938/28943/51237/28874/28817/28809/28776/28784/28775/28937/28942/28923/28804/28875/28935/28941/28826/28774/28803/28791/28781/28940/28876/28773/28882/28904/28906/28930/28814/28907/28785/28902/28772/28920/4316	52
GO:0050851	GO:0050851	antigen receptor-mediated signaling pathway	50/139	259/18493	9.85732e-58	2.22189e-56	2.1257e-56	28458/28392/28394/3514/3538/28388/28434/3500/100423062/28391/28468/28442/28423/3503/28450/28444/28424/28395/3502/28467/3493/28464/3501/3539/28409/973/28448/28400/28439/28455/28457/28420/28408/28396/3494/28461/3507/28454/28426/28412/28410/28452/28385/28449/28834/28445/28473/28401/28414/3495	50
GO:0016485	GO:0016485	protein processing	52/139	310/18493	9.0521e-57	1.9867e-55	1.90069e-55	28912/28392/28394/28816/28823/3514/28299/28822/28913/28793/28434/28820/3500/28908/28442/28778/28813/28796/3503/28825/28797/28815/28919/28450/28938/28424/28395/3502/28874/28817/28809/28776/3501/28439/28457/28937/28420/28461/28454/28791/28452/28940/28876/28449/28834/28930/28907/716/28920/715/10418/5972	52
GO:0042113	GO:0042113	B cell activation	51/139	303/18493	1.08405e-55	2.3182e-54	2.21784e-54	28458/28392/28394/3514/3538/28388/28434/3500/100423062/28391/28468/28442/28423/3503/28450/28444/28424/28395/51237/3502/28467/3493/28464/3501/3539/28409/973/28448/28400/28439/28455/28457/28420/28408/28396/3494/28461/3507/28454/28426/28412/28410/28452/28385/28449/28834/28445/28473/28401/28414/3495	51
GO:0050727	GO:0050727	regulation of inflammatory response	54/139	425/18493	2.83319e-52	5.90719e-51	5.65146e-51	28912/28392/28394/28816/28823/3514/28299/28822/28913/28793/28434/28820/3500/28908/28442/28778/28813/28796/3503/28825/28797/28815/28919/28450/28938/28424/28395/3502/28874/28817/28809/28776/3501/28439/28457/28937/28420/28461/28454/28791/28452/28940/28876/28449/28834/28930/28907/716/28920/715/6362/6288/3929/53833	54
GO:0051604	GO:0051604	protein maturation	52/139	378/18493	4.66272e-52	9.48465e-51	9.07404e-51	28912/28392/28394/28816/28823/3514/28299/28822/28913/28793/28434/28820/3500/28908/28442/28778/28813/28796/3503/28825/28797/28815/28919/28450/28938/28424/28395/3502/28874/28817/28809/28776/3501/28439/28457/28937/28420/28461/28454/28791/28452/28940/28876/28449/28834/28930/28907/716/28920/715/10418/5972	52
GO:0051251	GO:0051251	positive regulation of lymphocyte activation	49/139	333/18493	2.2977e-50	4.56258e-49	4.36506e-49	28458/28392/28394/3514/3538/28388/28434/3500/100423062/28391/28468/28442/28423/3503/28450/28444/28424/28395/3502/28467/3493/28464/3501/3539/28409/28448/28400/28439/28455/28457/28420/28408/28396/3494/28461/3507/28454/28426/28412/28410/28452/28385/28449/28834/28445/28473/28401/28414/3495	49
GO:0002697	GO:0002697	regulation of immune effector process	53/139	439/18493	5.02844e-50	9.75283e-49	9.33062e-49	28912/28392/28394/28816/28823/3514/28299/28822/28913/28793/28434/28820/3500/28908/28442/28778/28813/28796/3503/28825/28797/28815/28919/28450/28938/28424/28395/51237/3502/28874/28817/28809/28776/3501/28439/28457/28937/28420/28461/28454/28791/28452/28940/28876/28449/28834/28930/28907/716/28920/715/3929/53833	53
GO:0002696	GO:0002696	positive regulation of leukocyte activation	50/139	372/18493	2.09372e-49	3.96855e-48	3.79675e-48	28458/28392/28394/3514/3538/28388/28434/3500/100423062/28391/28468/28442/28423/3503/28450/28444/28424/28395/3502/28467/3493/28464/3501/3539/28409/28448/28400/28439/28455/28457/28420/28408/28396/3494/28461/3507/28454/28426/28412/28410/28452/28385/28449/28834/28445/28473/28401/28414/3495/3929	50
GO:0050867	GO:0050867	positive regulation of cell activation	50/139	384/18493	1.08198e-48	2.00527e-47	1.91845e-47	28458/28392/28394/3514/3538/28388/28434/3500/100423062/28391/28468/28442/28423/3503/28450/28444/28424/28395/3502/28467/3493/28464/3501/3539/28409/28448/28400/28439/28455/28457/28420/28408/28396/3494/28461/3507/28454/28426/28412/28410/28452/28385/28449/28834/28445/28473/28401/28414/3495/3929	50
GO:0006898	GO:0006898	receptor-mediated endocytosis	48/139	346/18493	5.32862e-48	9.66102e-47	9.24277e-47	28912/28392/28394/28816/28823/3514/28299/28822/28913/28793/28434/28820/28908/28442/28778/28813/28796/28825/28797/28815/28919/28450/28938/28424/28395/28874/28817/3493/28809/28776/28439/28457/28937/28420/3494/28461/28454/28791/28452/28940/28876/28449/28834/28930/28907/28920/9332/6288	48
GO:0051249	GO:0051249	regulation of lymphocyte activation	51/139	472/18493	1.67184e-45	2.96663e-44	2.8382e-44	28458/28392/28394/3514/3538/28388/28434/3500/100423062/28391/28468/28442/28423/3503/28450/28444/28424/28395/51237/3502/28467/3493/28464/3501/3539/28409/28448/28400/28439/28455/28457/28420/28408/28396/3494/28461/3507/28454/28426/28412/28410/28452/28385/28449/28834/28445/28473/28401/28414/3495/53833	51
GO:0050900	GO:0050900	leukocyte migration	51/139	478/18493	3.20879e-45	5.57527e-44	5.33391e-44	28912/28392/28394/28816/28823/3514/28299/28822/28913/28793/28434/28820/28908/28442/28778/28813/28796/28825/28797/28815/28919/28450/28938/28424/28395/28874/28817/3493/28809/28776/28439/28457/28937/28420/3494/28461/3507/28454/28791/28452/28940/28876/28449/28834/28930/28907/28920/6362/6288/387695/3929	51
GO:0019731	GO:0019731	antibacterial humoral response	7/139	47/18493	5.69786e-08	9.698e-07	9.27815e-07	28912/3493/3494/3507/6590/4057/4316	7
GO:0019730	GO:0019730	antimicrobial humoral response	7/139	118/18493	3.06679e-05	0.000511541	0.000489396	28912/3493/3494/3507/6590/4057/4316	7
GO:0060263	GO:0060263	regulation of respiratory burst	3/139	14/18493	0.000142358	0.00232797	0.00222719	3493/3494/3929	3
GO:0001895	GO:0001895	retina homeostasis	5/139	73/18493	0.000222459	0.00356791	0.00341345	3514/3502/3493/3494/4057	5
GO:0003094	GO:0003094	glomerular filtration	3/139	19/18493	0.000368674	0.00580141	0.00555025	28912/3493/3494	3
GO:0006953	GO:0006953	acute-phase response	4/139	47/18493	0.00042427	0.0065409	0.00625774	9332/6288/6289/3929	4
GO:0097205	GO:0097205	renal filtration	3/139	20/18493	0.000431355	0.0065409	0.00625774	28912/3493/3494	3
GO:0003014	GO:0003014	renal system process	5/139	115/18493	0.00176794	0.0263297	0.0251899	28912/3493/3494/4883/5972	5
GO:0045730	GO:0045730	respiratory burst	3/139	33/18493	0.00192226	0.0281257	0.0269081	3493/3494/3929	3
GO:0034145	GO:0034145	positive regulation of toll-like receptor 4 signaling pathway	2/139	10/18493	0.00242631	0.0348887	0.0333783	3929/4057	2
