# Supplementary material for: Comprehensive Genomic Characterization of Tumor Microenvironment and Relevant Signature in Clear Cell Renal Cell Carcinoma
Source: Front Oncol. 2022 May 16;12:749119. doi: 10.3389/fonc.2022.749119 (PMC9149313; doi:10.3389/fonc.2022.749119)
Supplement: Supplementary file 15 [file Table_9.xlsx]

## Sheet: mRNA
	log_rank_p
IGKV3-20	0.681586
IGHV1-69-2	0.963751
IGHV4-59	0.274114
IGHV4-39	0.0693404
IGLV2-11	0.905183
IGLV1-44	0.357064
IGKC	0.666234
IGKV3-11	0.841892
IGKV1-5	0.721451
IGLC2	0.315923
IGLV1-47	0.832484
IGKV3-15	0.837825
IGHV5-51	0.927353
IGLV3-25	0.797974
IGHV3-33	0.895496
IGLV1-51	0.564822
IGHG1	0.654768
IGHV1-46	0.598405
IGLL5	0.753352
IGHV4-61	0.885044
IGKV4-1	0.717403
IGHV1-18	0.647132
IGHV3-23	0.596217
IGLV6-57	0.873986
IGLV2-23	0.919272
IGLV3-21	0.67013
IGHV3-49	0.696461
IGHG4	0.863249
IGLV1-40	0.735651
IGJ	0.865436
IGLV3-19	0.883315
IGLV2-14	0.32604
IGKV2-30	0.40589
IGHV3-11	0.931617
IGHGP	0.588162
IGHV1-2	0.879146
IGKV1-16	0.859148
IGHV3-21	0.983913
IGHV3-48	0.960333
IGHV4-34	0.43424
IGHJ3	0.44452
IGKV1-6	0.0838779
MZB1	0.913113
IGHG3	0.895026
IGKV3D-20	0.99389
IGLV2-8	0.737618
IGHV1-24	0.678798
IGHA1	0.720849
IGLV3-1	0.768474
IGHV1-58	0.379411
IGLV7-43	0.503271
IGHV4-55	0.722172
IGLV4-69	0.979959
IGHG2	0.712665
IGLC3	0.429916
IGHV3-73	0.931905
CD79A	0.260146
IGHV3-15	0.61223
IGHV4-28	0.612736
IGHV3-30	0.90228
IGLV7-46	0.492843
IGHV2-26	0.950405
IGHV2-5	0.992799
IGKV1-17	0.978921
IGKV1-8	0.699093
IGHV3-53	0.659434
IGHV3-74	0.665156
IGHJ2	0.588417
IGHV4-31	0.273838
IGKV2-24	0.930634
IGKV1OR2-108	0.687116
IGHA2	0.728866
IGHV1-69	0.93303
IGLV3-9	0.429511
IGKV3D-15	0.594734
IGKV1-27	0.943392
IGKV1-9	0.338422
IGLV1-36	0.319696
IGHM	0.75308
IGLV8-61	0.670007
IGHV2-70	0.885879
IGHV3-43	0.42381
IGLV3-10	0.0908158
IGHV3-66	0.453417
IGHV3-72	0.810478
IGLV3-27	0.0805827
IGKV1D-16	0.867803
IGHV3-7	0.562072
IGHV1OR15-2	0.622276
IGLV5-45	0.28578
IGHJ1	0.985527
IGKV1-12	0.857733
IGHV6-1	0.803833
IGKJ5	0.98323
IGKV3D-11	0.972149
IGHV3-13	0.680197
IGLC7	0.525703
IGLV9-49	0.658987
IGKV2D-29	0.968782
IGHJ3P	0.754403
IGHV3-20	0.758797
IGHV1-67	0.191918
IGKV3OR2-268	0.597288
DERL3	0.246022
IGKV1D-8	0.631231
IGKV3-7	0.411219
IGKV6-21	0.746175
IGKV1-39	0.796841
IGHV1-3	0.319373
IGLV2-18	0.378236
IGKV5-2	0.998149
IGLV4-60	0.860321
IGHV1OR15-9	0.319386
IGHV4-4	0.260232
PIM2	0.891228
IGHV3-64	0.596395
IGHV1-12	0.397154
IGKV1D-13	0.941954
IGKV2D-40	0.21684
IGLV10-54	0.295432
MIR8071-2	0.891997
IGLV1-41	0.0881162
AC244250.2	0.811641
IGHD	0.899492
VSIG4	0.0115798
C1S	0.0218294
RARRES1	0.0283275
IGKV2-29	0.251157
C1R	0.0109108
CCL18	0.756526
LAMB3	0.00184863
PLTP	0.0097149
CD163	0.531577
SCGN	0.0246157
IGFBP1	0.122043
STEAP3	0.00188095
SAA1	6.26166e-05
SLPI	0.000748511
SLC27A2	0.000370919
G0S2	0.0969671
SLC5A1	0.0485517
PPP1R1A	0.000169864
F13A1	0.456963
SAA2	1.57695e-05
TGFBI	0.00608253
C10orf99	0.990477
UCHL1	0.00525892
NPR3	0.0597801
SMIM24	0.0032594
LBP	0.00149668
C1QL1	0.460008
AP000439.3	0.00556547
TMEM174	0.017041
SPON1	0.0272809
MIOX	0.018294
REN	0.0952594
IL20RB	0.00163562
LTF	0.776457
CP	0.913808
MMP7	0.16672
C5orf46	0.0643841
LUM	0.521898
KRT19	0.434003

## Sheet: miRNA
Table S9. Survival analyis of miRNAs in KIRC.
	log_rank_p
hsa-mir-150	0.0296131
hsa-mir-21	8.4838e-06
hsa-mir-29b-1	0.00338437
hsa-mir-223	0.000200729
hsa-mir-3926-2	0.651451
hsa-mir-29b-2	0.00493843
hsa-mir-4772	0.209481
hsa-mir-146b	4.38689e-05
hsa-mir-142	0.103085
hsa-mir-5687	0.904431
hsa-mir-204	0.0312036
hsa-mir-1293	0.303856
hsa-mir-139	0.0004595
hsa-mir-29a	0.0443586
hsa-mir-221	0.0819404
hsa-mir-5571	0.036304
hsa-mir-10b	0.00104384
hsa-mir-5586	0.181927
hsa-mir-34c	0.0365381
hsa-mir-22	0.009123
hsa-mir-31	0.0359618
hsa-mir-222	0.0201572
hsa-mir-3652	0.436972
hsa-mir-138-1	0.244424
hsa-mir-193b	0.0587205
hsa-mir-9-2	0.359164
hsa-mir-30a	0.898488
hsa-mir-9-1	0.499871
hsa-mir-1228	0.0967225
hsa-mir-502	0.153259
hsa-mir-205	0.196845
hsa-mir-1248	0.0103572
hsa-mir-342	0.209573
hsa-mir-138-2	0.0884267
hsa-mir-425	0.0021466
hsa-mir-2114	0.466358
hsa-mir-499a	0.497313
hsa-mir-9-3	0.641068
hsa-let-7i	0.0236993
hsa-mir-513c	0.0292304
hsa-mir-4683	0.0571942
hsa-mir-155	0.150278
hsa-mir-652	0.848944
hsa-mir-4491	0.729577
hsa-mir-6854	0.881331
