# Supplementary material for: Comprehensive Genomic Characterization of Tumor Microenvironment and Relevant Signature in Clear Cell Renal Cell Carcinoma
Source: Front Oncol. 2022 May 16;12:749119. doi: 10.3389/fonc.2022.749119 (PMC9149313; doi:10.3389/fonc.2022.749119)
Supplement: Supplementary file 16 [file Table_10.xlsx]

## Sheet: Sheet1
Table S10.Specific clinical information of integrative analysis for Figure 8A.
	AGE	SEX	GRADE	OS_STATUS	OS_MONTHS	score	group	TMEcluster	purity	ploidy	TMB
TCGA-CZ-5989-01A	60	Male	G2	LIVING	62.58	0.894948	high	1	0.46	1.97	24
TCGA-A3-A8CQ-01A	59	Female	G2	LIVING	0.1	0.662386	high	1	0.52	2.07	21
TCGA-B8-4622-01A	57	Male	G3	LIVING	50.1	0.0580109	high	1	0.83	4.05	33
TCGA-BP-5189-01A	60	Male	G4	DECEASED	27	0.0115126	high	1	0.54	1.93	29
TCGA-BP-5190-01A	61	Male	G3	LIVING	33.21	0.713267	high	1	0.67	1.96	29
TCGA-DV-5569-01A	29	Female	G2	LIVING	11.66	0.238647	high	1	0.46	4.03	9
TCGA-CJ-4905-01A	62	Female	G2	LIVING	49.15	0.763645	high	1	0.55	2.05	34
TCGA-CZ-5465-01A	76	Female	G2	DECEASED	84.23	0.247056	high	1	0.82	1.79	63
TCGA-GK-A6C7-01A	76	Female		LIVING	2	0.0835846	high	1	1	3.99	59
TCGA-CW-5581-01A	44	Male	G3	LIVING	91.95	0.708661	high	1	0.53	2.04	40
TCGA-CJ-5682-01A	60	Male	G4	LIVING	122.73	-0.301782	high	1	0.56	3.26	50
TCGA-CZ-5987-01A	60	Male	G2	DECEASED	14.62	-0.258985	high	1	0.64	1.84	34
TCGA-B0-5121-01A	56	Male	G2	LIVING	48.78	0.950307	high	1	0.58	1.97	31
TCGA-CZ-5461-01A	52	Male	G4	DECEASED	10.84	0.0971624	high	1	0.3	4.04	49
TCGA-B0-5690-01A	53	Female	G1	LIVING	111.43	0.369081	high	1	0.92	4.03	45
TCGA-MM-A564-01A	68	Male	G2	LIVING	19.94	0.997115	high	1	0.85	4.08	56
TCGA-B0-5402-01A	64	Male	G4	LIVING	42.38	0.422251	high	1	0.6	1.87	39
TCGA-A3-A6NN-01A	78	Male	G2	LIVING	0.1	0.688246	high	1	0.59	1.93	69
TCGA-CW-5583-01A	51	Female	G2	LIVING	81.77	0.207169	high	1	0.57	2.02	18
TCGA-B0-5399-01A	46	Male	G2	LIVING	46.35	0.324887	high	1	0.55	1.93	28
TCGA-DV-5566-01A	67	Female	G2	LIVING	45.93	0.663033	high	1	0.61	1.92	29
TCGA-G6-A8L6-01A	55	Male	G3	DECEASED	10.28	-0.311494	high	1	NA	NA	39
TCGA-CZ-4853-01A	82	Male	G2	LIVING	25.43	0.284921	high	1	0.75	1.95	69
TCGA-MW-A4EC-01A	72	Female	G2	LIVING	16.36	0.447717	high	1	0.47	3.97	23
TCGA-B8-5553-01A	67	Female	G2	LIVING	14.29	-0.130133	high	1	0.77	3.96	38
TCGA-B2-A4SR-01A	61	Male		LIVING	16.66	0.410523	high	1	0.57	1.94	25
TCGA-BP-5195-01A	75	Male	G2	LIVING	24.61	0.218014	high	1	NA	NA	48
TCGA-B0-5812-01A	53	Male	G3	LIVING	125.95	-0.356107	high	1	NA	NA	32
TCGA-B0-4945-01A	75	Female	G2	DECEASED	70.47	-0.020725	high	1	0.73	3.89	27
TCGA-B0-5102-01A	74	Female	G3	DECEASED	90.8	0.164411	high	1	0.54	3.1	34
TCGA-3Z-A93Z-01A	69	Male	G2	LIVING	12.65	-0.352676	high	1	0.62	4.11	60
TCGA-BP-5168-01A	75	Male	G2	DECEASED	48.06	0.846311	high	1	NA	NA	70
TCGA-B0-5699-01A	53	Male	G2	LIVING	126.18	0.739918	high	1	0.71	1.95	31
TCGA-B4-5838-01A	52	Male	G2	LIVING	5.45	0.367543	high	1	0.38	3.45	47
TCGA-B0-5694-01A	71	Male	G3	DECEASED	15.77	0.216136	high	1	0.55	2.01	42
TCGA-BP-5180-01A	53	Male	G2	LIVING	74.34	-0.0187848	high	1	0.76	1.78	30
TCGA-B0-5115-01A	43	Male	G3	LIVING	52.69	0.534494	high	1	NA	NA	41
TCGA-CZ-5458-01A	43	Male	G3	LIVING	91.62	0.395401	high	1	0.49	1.96	20
TCGA-BP-5181-01A	58	Female	G2	LIVING	49.11	0.753932	high	1	0.51	3.89	45
TCGA-B0-5104-01A	90	Female	G2	DECEASED	90.41	0.438253	high	1	0.52	2	41
TCGA-CJ-4903-01A	50	Male	G3	LIVING	51.25	-0.179552	high	2	0.49	3.09	34
TCGA-B0-5713-01A	75	Female	G3	LIVING	91.39	0.572674	high	2	0.43	4.11	69
TCGA-BP-5176-01A	78	Female	G2	DECEASED	52.23	-0.0652974	high	2	0.47	2	76
TCGA-B0-5702-01A	71	Male	G2	LIVING	71.35	0.517384	high	2	NA	NA	33
TCGA-CZ-5463-01A	76	Male	G2	LIVING	21.75	0.483436	high	2	0.72	1.92	37
TCGA-CJ-4904-01A	60	Female	G3	LIVING	108.48	0.588376	high	2	NA	NA	27
TCGA-B0-5095-01A	81	Male	G3	DECEASED	8.05	0.0348044	high	2	0.51	3.91	54
TCGA-BP-5175-01A	60	Male	G3	LIVING	30.62	0.850782	high	2	0.63	3.99	27
TCGA-B0-5703-01A	73	Male	G3	LIVING	73.78	0.68408	high	2	0.47	3.88	43
TCGA-CZ-5988-01A	38	Male	G2	LIVING	22.77	0.0777946	high	2	1	3.93	25
TCGA-BP-5200-01A	44	Male	G4	LIVING	34.92	-0.323576	high	2	0.47	3.33	30
TCGA-BP-4782-01A	55	Female	G2	LIVING	11.63	0.314823	high	2	0.77	4.05	59
TCGA-BP-5187-01A	54	Male	G2	LIVING	13.34	0.138649	high	2	0.5	1.99	45
TCGA-B0-5705-01A	65	Female	G2	LIVING	149.05	-0.0372116	high	2	0.48	4.1	49
TCGA-BP-5177-01A	46	Female	G3	LIVING	9.63	0.223714	high	2	0.57	2.17	25
TCGA-CJ-4908-01A	38	Male	G2	LIVING	50.3	-0.0963035	high	2	0.98	4	19
TCGA-BP-5010-01A	63	Male	G4	DECEASED	28.84	0.32729	high	2	0.57	3.9	39
TCGA-B2-5635-01A	74	Male	G2	LIVING	24.8	0.506377	high	2	NA	NA	28
TCGA-BP-5184-01A	54	Male	G3	LIVING	37.22	0.455874	high	2	NA	NA	15
TCGA-DV-5575-01A	52	Female	G2	LIVING	56.8	-0.351985	high	2	1	3.91	17
TCGA-G6-A8L7-01A	81	Female	G3	LIVING	70.07	0.463066	high	2	0.69	2.88	42
TCGA-CZ-5459-01A	63	Male	G3	LIVING	55.29	-0.238105	high	2	0.66	1.93	58
TCGA-B8-A54J-01A	60	Male	G2	LIVING	17.35	0.279446	high	2	0.98	4.01	42
TCGA-B4-5834-01A	59	Male	G1	LIVING	1.25	0.734175	high	2	0.58	2.02	18
TCGA-B0-5696-01A	69	Male	G4	LIVING	85.71	0.382388	high	2	0.49	4.12	35
TCGA-B2-5641-01A	79	Male	G3	LIVING	21.55	-0.0893519	high	3	0.29	3.62	47
TCGA-G6-A5PC-01A	54	Female	G4	DECEASED	7.95	0.560279	high	3	0.6	2.01	40
TCGA-B0-5692-01A	66	Female	G3	LIVING	129.57	-0.0369735	high	3	0.57	1.98	37
TCGA-B0-5107-01A	65	Female	G4	DECEASED	30.45	0.530645	high	3	0.57	1.91	41
TCGA-B8-5159-01A	61	Female	G3	LIVING	23.72	0.389864	high	3	0.66	2.12	37
TCGA-B8-5549-01A	53	Male	G3	LIVING	6.37	0.108806	high	3	0.54	3.38	36
TCGA-DV-5568-01A	26	Male	G2	LIVING	12.16	0.476145	high	3	0.53	1.99	12
TCGA-A3-A8OW-01A	37	Male	G2	LIVING	10.61	0.235884	high	3	0.54	2	13
TCGA-BP-5201-01A	63	Male	G4	LIVING	31.24	0.0283925	high	3	0.58	3.63	29
TCGA-AK-3453-01A	58	Female	G2	LIVING	83.15	-0.291144	high	3	0.62	2.79	7
TCGA-CJ-5684-01A	61	Male	G2	LIVING	73.29	-0.0972214	high	3	0.58	2.04	26
TCGA-BP-4993-01A	58	Male	G3	LIVING	5.81	0.445173	high	3	NA	NA	37
TCGA-CJ-6032-01A	63	Female	G3	LIVING	119.55	0.637994	high	3	0.51	1.98	34
TCGA-BP-5199-01A	58	Male	G4	LIVING	44.51	-0.211673	high	3	0.49	3.86	55
TCGA-B8-5164-01A	65	Male	G3	LIVING	0.85	0.0931595	high	3	0.62	3.87	55
TCGA-B8-A54G-01A	50	Male	G3	LIVING	1.74	0.259911	high	3	1	3.95	29
TCGA-B0-5697-01A	50	Male	G2	LIVING	86.4	-0.208124	high	3	0.67	4.03	33
TCGA-CZ-4864-01A	86	Male	G3	DECEASED	92.97	0.0865756	high	3	NA	NA	53
TCGA-BP-5183-01A	57	Male	G3	LIVING	42.41	0.155524	high	3	0.89	2.86	28
TCGA-B8-A54H-01A	69	Female	G3	LIVING	8.41	0.542159	high	3	1	3.98	49
TCGA-CZ-4863-01A	51	Female	G3	LIVING	63.34	0.242252	high	3	0.75	2	18
TCGA-CZ-5455-01A	63	Male	G4	DECEASED	18.43	0.318764	high	3	1	3.94	24
TCGA-CJ-5675-01A	70	Male	G3	LIVING	129.3	0.379598	high	3	0.54	2.01	41
TCGA-BP-5196-01A	53	Male	G2	LIVING	33.44	-0.160093	high	3	0.48	3.64	29
TCGA-BP-5173-01A	75	Male	G2	DECEASED	2.04	0.577728	high	3	0.48	3.2	54
TCGA-B0-5092-01A	53	Female	G3	DECEASED	15.08	-0.308356	high	3	0.51	4	49
TCGA-A3-A6NJ-01A	57	Female	G1	LIVING	15.37	-0.249042	high	3	0.6	4	33
TCGA-CW-5587-01A	62	Female	G2	LIVING	73.13	-0.0822737	high	3	0.83	4.12	44
TCGA-DV-5573-01A	41	Male	G2	LIVING	37.12	-0.0703703	high	3	0.89	4	27
TCGA-A3-3370-01A	48	Female	G2	LIVING	74.7	0.513378	high	3	0.6	3.96	27
TCGA-B4-5844-01A	61	Female	G1	LIVING	0.23	0.699037	high	4	0.59	1.98	41
TCGA-BP-4770-01A	73	Female	G4	DECEASED	10.81	0.458429	high	4	0.74	2.71	42
TCGA-B0-5097-01A	59	Female	G2	LIVING	21.85	0.00274209	high	4	NA	NA	42
TCGA-BP-4760-01A	69	Male	G2	LIVING	77.56	0.531521	high	4	NA	NA	7
TCGA-CJ-6033-01A	54	Female	G4	DECEASED	7.36	0.0812774	high	4	0.42	3.92	50
TCGA-B0-5100-01A	72	Male	G3	DECEASED	62.84	0.577818	high	4	0.71	3.95	24
TCGA-CZ-5468-01A	84	Male	G4	DECEASED	1.94	0.795185	high	4	0.41	3.29	93
TCGA-B8-5550-01A	71	Male	G3	LIVING	48.49	0.772172	high	4	0.59	4.16	66
TCGA-B0-5710-01A	57	Male	G2	LIVING	79.83	0.721019	high	4	0.87	4.01	24
TCGA-DV-A4VX-01A	59	Male	G4	DECEASED	53.42	0.527881	high	4	1	3.3	62
TCGA-CJ-5680-01A	65	Female	G4	DECEASED	25.23	0.667872	high	5	0.51	3.76	34
TCGA-BP-4801-01A	57	Male	G2	LIVING	36.93	0.500295	high	5	0.8	3.96	40
TCGA-A3-3373-01A	54	Female	G3	LIVING	53.25	0.78348	high	5	1	3.86	41
TCGA-B0-5693-01A	47	Female	G2	LIVING	133.84	0.457523	high	5	0.67	2.03	25
TCGA-CW-5580-01A	73	Female	G3	DECEASED	64.52	0.434684	high	5	0.79	3.86	53
TCGA-B8-4621-01A	63	Male	G3	LIVING	25.89	0.0787129	high	5	1	4.18	58
TCGA-B0-5120-01A	72	Female	G2	LIVING	38.4	0.0799954	high	5	0.46	1.94	38
TCGA-BP-5202-01A	75	Male	G2	LIVING	0.95	0.598529	high	5	0.58	4.03	32
TCGA-B8-A54E-01A	62	Female	G3	LIVING	29.86	0.426517	high	5	0.45	4.07	31
TCGA-CJ-4907-01A	58	Male	G3	LIVING	49.24	0.509954	high	5	0.35	3.55	38
TCGA-A3-3376-01A	51	Male	G2	DECEASED	55.72	-0.122426	high	5	0.52	4	36
TCGA-CJ-4920-01A	64	Female	G2	DECEASED	4.57	-0.0634978	high	5	0.72	1.98	98
TCGA-CZ-5986-01A	61	Male	G3	LIVING	12.25	0.889537	high	5	0.65	1.94	35
TCGA-CW-6093-01A	73	Male	G1	LIVING	103.35	0.875756	high	5	NA	NA	74
TCGA-BP-5194-01A	39	Male	G2	LIVING	13.4	-0.166291	high	5	0.47	3.98	17
TCGA-DV-5565-01A	59	Male	G2	LIVING	43.66	0.510073	high	5	0.72	1.92	43
TCGA-BP-5170-01A	55	Male	G2	LIVING	79.24	-0.19495	high	5	0.48	2.03	27
TCGA-A3-3357-01A	62	Male	G3	LIVING	88.3	0.706533	high	5	1	3.99	63
TCGA-CZ-5454-01A	63	Male	G2	DECEASED	23.72	0.826552	high	5	0.63	4.19	14
TCGA-EU-5905-01A	67	Female	G3	LIVING	3.91	0.321985	high	5	0.82	3.71	41
TCGA-DV-A4W0-01A	55	Male	G3	LIVING	81.14	-0.0535058	high	5	0.59	2.03	45
TCGA-CZ-4866-01A	79	Female	G3	LIVING	107.33	-0.364103	high	5	0.51	3.37	51
TCGA-B4-5835-01A	64	Female	G2	LIVING	0.53	0.423078	high	5	0.56	1.93	51
TCGA-CW-5588-01A	78	Female	G2	LIVING	66.26	-0.199662	high	5	0.37	3.73	39
TCGA-BP-5182-01A	56	Male	G3	LIVING	38.27	-0.368745	high	5	0.84	3.94	46
TCGA-EU-5906-01A	55	Male	G2	LIVING	6.77	0.492664	high	5	0.34	3.98	39
TCGA-A3-A6NI-01A	47	Male	G3	LIVING	33.44	0.591103	high	5	0.67	9.06	49
TCGA-B2-5633-01A	56	Male	G2	LIVING	31.64	0.118419	high	5	0.72	2.95	33
TCGA-B8-5158-01A	56	Male	G4	LIVING	40.01	-1.27471	low	1	0.49	3.81	36
TCGA-B0-5094-01A	62	Male	G2	DECEASED	10.94	-0.393037	low	1	0.4	4.04	58
TCGA-CJ-6030-01A	65	Male	G3	DECEASED	75.53	-1.11131	low	1	0.96	3.82	77
TCGA-MM-A84U-01A	58	Female	G2	LIVING	23	-0.378013	low	1	0.6	3.84	51
TCGA-CJ-4918-01A	64	Male	G4	DECEASED	3.06	-0.729343	low	1	NA	NA	51
TCGA-BP-4795-01A	74	Female	G2	LIVING	20.37	-0.747225	low	1	0.51	2.98	13
TCGA-B8-A8YJ-01A	60	Female	G2	LIVING	14.16	-1.74276	low	1	NA	NA	5
TCGA-B2-5639-01A	46	Male	G3	DECEASED	32.95	-1.03064	low	1	0.57	2.03	35
TCGA-A3-A8OX-01A	65	Female	G3	LIVING	0	-0.96668	low	1	0.65	4	13
TCGA-CZ-5985-01A	58	Male	G2	LIVING	65.6	-1.23336	low	1	0.81	2.83	38
TCGA-CJ-4882-01A	57	Male	G3	LIVING	61.86	-1.75306	low	1	0.45	3.92	44
TCGA-CZ-5462-01A	83	Male	G3	DECEASED	10.22	-0.65311	low	1	0.79	3.87	42
TCGA-B0-5691-01A	66	Female	G3	LIVING	112.71	-0.707011	low	1	0.45	2.01	34
TCGA-A3-A6NL-01A	49	Female	G2	LIVING	22.63	-0.440724	low	1	1	4.03	25
TCGA-CZ-5984-01A	51	Male	G3	LIVING	67.9	-1.78712	low	1	0.48	3.11	28
TCGA-B8-5165-01A	43	Male	G2	LIVING	24.21	-0.507658	low	1	0.35	1.98	10
TCGA-B0-5698-01A	77	Male	G3	LIVING	119.28	-0.987916	low	1	0.68	2.05	54
TCGA-BP-5169-01A	70	Male	G4	LIVING	6.34	-3.14555	low	1	0.48	3.83	38
TCGA-A3-A8OU-01A	74	Female	G1	LIVING	0	-0.669057	low	1	0.74	1.98	52
TCGA-B0-5113-01A	69	Female	G2	LIVING	38.6	-0.5855	low	1	0.44	3.28	23
TCGA-B8-A54I-01A	48	Male	G3	LIVING	4.93	-2.72876	low	1	0.42	3.45	41
TCGA-CJ-5686-01A	59	Female	G3	LIVING	66.95	-1.12409	low	1	NA	NA	41
TCGA-CJ-5676-01A	47	Male	G3	LIVING	133.61	-1.07291	low	1	0.96	2.07	40
TCGA-B0-5709-01A	62	Female	G3	LIVING	130.55	-1.56982	low	1	0.49	3.92	45
TCGA-CW-6097-01A	32	Male	G4	DECEASED	18.76	-1.665	low	1	1	2	7
TCGA-CZ-5467-01A	86	Female	G4	DECEASED	2.4	-0.491804	low	1	0.66	2.04	40
TCGA-B0-5711-01A	50	Male	G3	LIVING	131.04	-0.719705	low	1	0.61	1.97	21
TCGA-CJ-6031-01A	54	Male	G3	LIVING	62.61	-1.01105	low	2	NA	NA	40
TCGA-B0-4823-01A	88	Male	G2	DECEASED	14.91	-0.42099	low	2	NA	NA	77
TCGA-B0-5106-01A	64	Male	G2	DECEASED	52.5	-0.702455	low	2	0.88	4.1	57
TCGA-6D-AA2E-01A	68	Female	G2	LIVING	11.89	-0.748703	low	2	NA	NA	15
TCGA-B0-5701-01A	65	Male	G4	LIVING	80.85	-0.7331	low	2	1	3.99	73
TCGA-CZ-4856-01A	62	Female	G2	LIVING	0.59	-0.816294	low	2	0.87	4.06	37
TCGA-CZ-5460-01A	55	Male	G2	LIVING	94.38	-0.543007	low	2	0.46	3.47	27
TCGA-B8-5162-01A	62	Male	G2	LIVING	1.18	-2.57564	low	2	0.52	3.84	38
TCGA-BP-5186-01A	50	Female	G2	LIVING	22.77	-0.417055	low	2	NA	NA	23
TCGA-MM-A563-01A	41	Male	G2	LIVING	19.42	-1.33313	low	2	0.77	2.78	37
TCGA-B8-5163-01A	63	Female	G3	LIVING	27	-1.47014	low	2	0.38	3.12	45
TCGA-CZ-5470-01A	72	Female	G3	LIVING	12.68	-1.07392	low	2	0.41	3.94	30
TCGA-B2-4101-01A	52	Male	G3	LIVING	21.29	-1.90635	low	2	0.8	4.01	29
TCGA-B0-5400-01A	59	Female	G4	LIVING	56.93	-0.617635	low	2	0.75	2	19
TCGA-B8-5551-01A	65	Female	G3	LIVING	0.53	-2.93528	low	2	0.61	2	23
TCGA-DV-5574-01A	37	Male	G2	LIVING	66.23	-1.99504	low	2	0.68	2.05	14
TCGA-CJ-6028-01A	58	Male	G4	DECEASED	53.38	-2.08348	low	2	0.28	3.54	27
TCGA-CZ-5466-01A	67	Male	G2	LIVING	22.5	-0.725268	low	2	0.53	4.16	43
TCGA-B0-4827-01A	77	Female	G4	DECEASED	29.07	-1.5682	low	2	0.59	3.94	55
TCGA-CZ-4865-01A	70	Female	G2	DECEASED	5.45	-1.16806	low	2	0.4	1.94	63
TCGA-CZ-5457-01A	62	Male	G4	LIVING	90.47	-0.886747	low	2	0.48	2.82	55
TCGA-CJ-5689-01A	90	Male	G4	DECEASED	53.22	-0.556744	low	2	1	2	45
TCGA-CJ-5678-01A	62	Male	G3	DECEASED	18.86	-1.26319	low	2	0.76	2.98	27
TCGA-CJ-4869-01A	49	Male	G2	LIVING	83.9	-0.383151	low	3	0.67	3.91	54
TCGA-CJ-4916-01A	69	Female	G3	LIVING	45.11	-0.876802	low	3	0.65	3.99	34
TCGA-B8-A54D-01A	69	Male	G2	LIVING	27.27	-0.423131	low	3	0.43	3.88	39
TCGA-B0-5109-01A	69	Male	G4	DECEASED	19.28	-3.03989	low	3	0.55	3.43	32
TCGA-CZ-5452-01A	69	Male	G2	LIVING	58.77	-1.09789	low	3	0.81	2	17
TCGA-B0-5706-01A	45	Male	G2	LIVING	105.29	-3.42905	low	3	0.67	3.94	36
TCGA-CJ-5672-01A	84	Male	G3	DECEASED	71.94	-0.904013	low	3	0.37	4.14	67
TCGA-B0-4700-01A	60	Male	G4	DECEASED	65.05	-1.90549	low	3	NA	NA	13
TCGA-CJ-4901-01A	47	Male	G3	LIVING	47.63	-1.87239	low	3	0.43	3.62	38
TCGA-CW-6087-01A	61	Male	G4	DECEASED	1.35	-1.48608	low	3	0.34	4.11	31
TCGA-CJ-6027-01A	77	Male	G4	DECEASED	118.76	-0.694186	low	3	0.81	2.75	52
TCGA-B0-5108-01A	54	Male	G2	LIVING	58.54	-1.44261	low	4	0.6	3.98	26
TCGA-CJ-5671-01A	51	Male	G3	LIVING	130.98	-1.54546	low	4	0.73	2	38
TCGA-BP-5178-01A	71	Male	G4	DECEASED	62.81	-0.484814	low	4	0.39	3.13	39
TCGA-BP-5198-01A	72	Male	G3	LIVING	19.81	-1.58825	low	4	0.44	2.94	47
TCGA-B0-4842-01A	73	Female	G4	DECEASED	56.64	-0.875389	low	4	0.5	3.93	38
TCGA-CJ-4912-01A	61	Male	G3	LIVING	54.43	-1.55253	low	4	0.64	2.16	54
TCGA-CJ-5677-01A	54	Female	G4	DECEASED	25.69	-0.679738	low	4	0.55	1.87	48
TCGA-CW-5589-01A	52	Male	G2	LIVING	78.12	-0.619367	low	5	0.6	2	33
TCGA-CW-6090-01A	68	Male	G3	LIVING	83.84	-0.800666	low	5	0.45	3.59	61
TCGA-B8-5545-01A	42	Male	G2	LIVING	50.1	-0.540582	low	5	NA	NA	13
TCGA-A3-3387-01A	49	Male	G2	LIVING	20.27	-0.965879	low	5	0.52	2.01	51
TCGA-B8-A54F-01A	49	Female	G2	LIVING	17.05	-0.401096	low	5	0.53	3.99	19
TCGA-B0-5096-01A	72	Female	GX	DECEASED	2.23	-1.51155	low	5	0.64	4.04	57
TCGA-CZ-5456-01A	57	Male	G3	LIVING	79.57	-1.91399	low	5	0.38	3.51	41
TCGA-A3-3358-01A	57	Female	G2	LIVING	42.94	-1.58956	low	5	0.67	3.15	48
TCGA-CJ-4902-01A	61	Male	G3	LIVING	49.93	-0.810767	low	5	0.7	3.97	46
