# Supplementary material for: Comprehensive Genomic Characterization of Tumor Microenvironment and Relevant Signature in Clear Cell Renal Cell Carcinoma
Source: Front Oncol. 2022 May 16;12:749119. doi: 10.3389/fonc.2022.749119 (PMC9149313; doi:10.3389/fonc.2022.749119)
Supplement: Supplementary file 17 [file Table_11.xlsx]

## Sheet: Sheet1
Table S11. Assessment of ICBs efficiency based on the TIDE resources.
	AGE	SEX	GRADE	OS_STATUS	OS_MONTHS	score	group	TMEcluster	purity	ploidy	TMB	TMB_group	No.benefits	Responder	TIDE	IFNG	MSI.Score	CD274	CD8	CTL.flag	Dysfunction	Exclusion	MDSC	CAF	TAM.M2	MSI_group
TCGA-CZ-5989-01A	60	Male	G2	LIVING	62.58	0.894948	high	1	0.46	1.97	23	low	FALSE	TRUE	-1.96	5.56	1	2.46	3.08	TRUE	-1.96	1.07	0.03	0.14	-0.03	high
TCGA-A3-A8CQ-01A	59	Female	G2	LIVING	0.1	0.662386	high	1	0.52	2.07	21	low	FALSE	TRUE	-0.87	4.24	0.99	1.12	1.14	TRUE	-0.87	1.7	0.07	0.18	-0.02	high
TCGA-B8-4622-01A	57	Male	G3	LIVING	50.1	0.0580109	high	1	0.83	4.05	33	low	FALSE	TRUE	-0.88	5.03	0.99	1	1.68	TRUE	-0.88	1.46	0.05	0.18	-0.03	high
TCGA-BP-5189-01A	60	Male	G4	DECEASED	27	0.0115126	high	1	0.54	1.93	28	low	FALSE	TRUE	-0.9	4.81	0.98	1.02	1.57	TRUE	-0.9	1.55	0.04	0.21	-0.04	low
TCGA-BP-5190-01A	61	Male	G3	LIVING	33.21	0.713267	high	1	0.67	1.96	28	low	FALSE	TRUE	-1.01	3.76	1	0.85	1.37	TRUE	-1.01	1.5	0.06	0.16	-0.02	high
TCGA-DV-5569-01A	29	Female	G2	LIVING	11.66	0.238647	high	1	0.46	4.03	9	low	FALSE	TRUE	-0.89	4.64	0.99	1.8	2.42	TRUE	-0.89	1.52	0.07	0.18	-0.05	high
TCGA-CJ-4905-01A	62	Female	G2	LIVING	49.15	0.763645	high	1	0.55	2.05	33	low	FALSE	TRUE	-0.86	3.93	0.96	1.22	1.75	TRUE	-0.86	2.01	0.07	0.23	-0.02	low
TCGA-CZ-5465-01A	76	Female	G2	DECEASED	84.23	0.247056	high	1	0.82	1.79	61	high	FALSE	TRUE	-1.19	4.59	1	2.47	0.94	TRUE	-1.19	1.62	0.08	0.17	-0.03	high
TCGA-GK-A6C7-01A	76	Female		LIVING	2	0.0835846	high	1	1	3.99	58	high	FALSE	TRUE	-0.77	4.25	0.98	0.88	1.82	TRUE	-0.77	1.61	0.07	0.17	-0.03	low
TCGA-CW-5581-01A	44	Male	G3	LIVING	91.95	0.708661	high	1	0.53	2.04	40	low	FALSE	TRUE	-0.99	4.77	1	1.46	1.85	TRUE	-0.99	1.44	0.06	0.16	-0.03	high
TCGA-CJ-5682-01A	60	Male	G4	LIVING	122.73	-0.301782	high	1	0.56	3.26	49	high	FALSE	TRUE	-0.88	4.44	0.98	0.82	2.25	TRUE	-0.88	2.11	0.09	0.24	-0.02	low
TCGA-CZ-5987-01A	60	Male	G2	DECEASED	14.62	-0.258985	high	1	0.64	1.84	32	low	FALSE	TRUE	-0.91	4.98	1	0.88	2.15	TRUE	-0.91	1.57	0.08	0.17	-0.04	high
TCGA-B0-5121-01A	56	Male	G2	LIVING	48.78	0.950307	high	1	0.58	1.97	31	low	FALSE	TRUE	-0.77	3.8	0.97	1.05	2.04	TRUE	-0.77	1.53	0.06	0.17	-0.03	low
TCGA-CZ-5461-01A	52	Male	G4	DECEASED	10.84	0.0971624	high	1	0.3	4.04	46	low	FALSE	TRUE	-0.99	5.27	0.99	1.09	1.71	TRUE	-0.99	1.69	0.06	0.2	-0.03	high
TCGA-B0-5690-01A	53	Female	G1	LIVING	111.43	0.369081	high	1	0.92	4.03	42	low	FALSE	TRUE	-0.7	4.54	0.95	0.68	1.25	TRUE	-0.7	1.69	0.07	0.19	-0.02	low
TCGA-MM-A564-01A	68	Male	G2	LIVING	19.94	0.997115	high	1	0.85	4.08	53	high	FALSE	TRUE	-1	3.48	0.98	0.61	1	TRUE	-1	2.06	0.11	0.19	-0.01	low
TCGA-B0-5402-01A	64	Male	G4	LIVING	42.38	0.422251	high	1	0.6	1.87	38	low	FALSE	TRUE	-1.02	5.19	1	1.69	1.22	TRUE	-1.02	1.64	0.06	0.19	-0.03	high
TCGA-A3-A6NN-01A	78	Male	G2	LIVING	0.1	0.688246	high	1	0.59	1.93	69	high	FALSE	TRUE	-0.74	4.57	0.99	1.29	1.93	TRUE	-0.74	1.63	0.06	0.18	-0.02	high
TCGA-CW-5583-01A	51	Female	G2	LIVING	81.77	0.207169	high	1	0.57	2.02	18	low	FALSE	TRUE	-1	3.97	0.99	1.18	1.59	TRUE	-1	1.73	0.07	0.19	-0.02	high
TCGA-B0-5399-01A	46	Male	G2	LIVING	46.35	0.324887	high	1	0.55	1.93	26	low	FALSE	TRUE	-0.81	5.03	0.99	1.49	2.16	TRUE	-0.81	1.6	0.06	0.18	-0.02	high
TCGA-DV-5566-01A	67	Female	G2	LIVING	45.93	0.663033	high	1	0.61	1.92	28	low	FALSE	TRUE	-0.98	4.48	0.99	1.07	1.53	TRUE	-0.98	1.72	0.09	0.18	-0.03	high
TCGA-G6-A8L6-01A	55	Male	G3	DECEASED	10.28	-0.311494	high	1	NA	NA	38	low	FALSE	TRUE	-0.72	4.09	0.99	1.04	1.92	TRUE	-0.72	1.52	0.07	0.15	-0.02	high
TCGA-CZ-4853-01A	82	Male	G2	LIVING	25.43	0.284921	high	1	0.75	1.95	69	high	FALSE	TRUE	-0.97	5.07	1	1.81	0.88	TRUE	-0.97	1.37	0.06	0.14	-0.03	high
TCGA-MW-A4EC-01A	72	Female	G2	LIVING	16.36	0.447717	high	1	0.47	3.97	22	low	FALSE	TRUE	-1	3.95	1	1.57	1.59	TRUE	-1	1.54	0.08	0.15	-0.02	high
TCGA-B8-5553-01A	67	Female	G2	LIVING	14.29	-0.130133	high	1	0.77	3.96	36	low	FALSE	TRUE	-0.81	5.62	0.99	1.31	3.24	TRUE	-0.81	1.27	0.04	0.16	-0.04	high
TCGA-B2-A4SR-01A	61	Male		LIVING	16.66	0.410523	high	1	0.57	1.94	25	low	FALSE	TRUE	-0.86	5.11	0.98	2	2.24	TRUE	-0.86	1.43	0.05	0.16	-0.02	low
TCGA-BP-5195-01A	75	Male	G2	LIVING	24.61	0.218014	high	1	NA	NA	47	low	FALSE	TRUE	-0.85	4.29	0.98	0.8	1.69	TRUE	-0.85	1.82	0.06	0.22	-0.03	low
TCGA-B0-5812-01A	53	Male	G3	LIVING	125.95	-0.356107	high	1	NA	NA	30	low	FALSE	TRUE	-1	5.03	0.99	1.27	1.96	TRUE	-1	1.77	0.07	0.21	-0.03	high
TCGA-B0-4945-01A	75	Female	G2	DECEASED	70.47	-0.020725	high	1	0.73	3.89	26	low	FALSE	TRUE	-1.07	4.43	0.99	1.62	1.78	TRUE	-1.07	1.51	0.07	0.18	-0.04	high
TCGA-B0-5102-01A	74	Female	G3	DECEASED	90.8	0.164411	high	1	0.54	3.1	32	low	FALSE	TRUE	-1.01	4.78	1	1.9	2.29	TRUE	-1.01	1.53	0.08	0.16	-0.03	high
TCGA-3Z-A93Z-01A	69	Male	G2	LIVING	12.65	-0.352676	high	1	0.62	4.11	57	high	FALSE	TRUE	-0.78	4.66	0.99	1.69	1.75	TRUE	-0.78	1.71	0.08	0.18	-0.02	high
TCGA-BP-5168-01A	75	Male	G2	DECEASED	48.06	0.846311	high	1	NA	NA	67	high	FALSE	TRUE	-0.96	4.62	0.99	0.86	2.02	TRUE	-0.96	1.58	0.07	0.17	-0.02	high
TCGA-B0-5699-01A	53	Male	G2	LIVING	126.18	0.739918	high	1	0.71	1.95	28	low	FALSE	TRUE	-0.98	4.97	0.99	1.18	1.32	TRUE	-0.98	1.25	0.05	0.14	-0.03	high
TCGA-B4-5838-01A	52	Male	G2	LIVING	5.45	0.367543	high	1	0.38	3.45	45	low	FALSE	TRUE	-1.32	3.98	1	2.2	1.88	TRUE	-1.32	2.02	0.08	0.21	-0.01	high
TCGA-B0-5694-01A	71	Male	G3	DECEASED	15.77	0.216136	high	1	0.55	2.01	41	low	FALSE	TRUE	-0.89	4.06	0.99	0.44	0.8	TRUE	-0.89	1.72	0.07	0.19	-0.02	high
TCGA-BP-5180-01A	53	Male	G2	LIVING	74.34	-0.0187848	high	1	0.76	1.78	28	low	FALSE	TRUE	-0.84	4.93	1	0.8	2.42	TRUE	-0.84	1.44	0.07	0.15	-0.03	high
TCGA-B0-5115-01A	43	Male	G3	LIVING	52.69	0.534494	high	1	NA	NA	39	low	FALSE	TRUE	-0.95	4.86	0.99	1.91	1.47	TRUE	-0.95	1.61	0.06	0.19	-0.03	high
TCGA-CZ-5458-01A	43	Male	G3	LIVING	91.62	0.395401	high	1	0.49	1.96	19	low	FALSE	TRUE	-0.82	4.77	0.99	1.19	2.39	TRUE	-0.82	1.49	0.06	0.16	-0.02	high
TCGA-BP-5181-01A	58	Female	G2	LIVING	49.11	0.753932	high	1	0.51	3.89	43	low	FALSE	TRUE	-0.9	4.66	0.99	1.29	1.7	TRUE	-0.9	1.7	0.07	0.18	-0.02	high
TCGA-B0-5104-01A	90	Female	G2	DECEASED	90.41	0.438253	high	1	0.52	2	37	low	FALSE	TRUE	-1.09	4.08	0.99	1.22	1.23	TRUE	-1.09	1.36	0.05	0.17	-0.04	high
TCGA-CJ-4903-01A	50	Male	G3	LIVING	51.25	-0.179552	high	2	0.49	3.09	33	low	FALSE	TRUE	-0.91	4.88	0.99	1.54	2.97	TRUE	-0.91	1.38	0.05	0.17	-0.03	high
TCGA-B0-5713-01A	75	Female	G3	LIVING	91.39	0.572674	high	2	0.43	4.11	65	high	FALSE	TRUE	-0.97	5.16	0.99	1.65	2.19	TRUE	-0.97	1.4	0.06	0.16	-0.03	high
TCGA-BP-5176-01A	78	Female	G2	DECEASED	52.23	-0.0652974	high	2	0.47	2	75	high	FALSE	TRUE	-0.86	4.07	0.99	0.94	1.49	TRUE	-0.86	1.68	0.07	0.18	-0.02	high
TCGA-B0-5702-01A	71	Male	G2	LIVING	71.35	0.517384	high	2	NA	NA	32	low	FALSE	TRUE	-0.16	2.79	0.96	0.52	1.02	TRUE	-0.16	1.56	0.07	0.14	0.01	low
TCGA-CZ-5463-01A	76	Male	G2	LIVING	21.75	0.483436	high	2	0.72	1.92	35	low	FALSE	TRUE	-1.28	5.52	1	1.76	2.38	TRUE	-1.28	1.23	0.06	0.13	-0.03	high
TCGA-CJ-4904-01A	60	Female	G3	LIVING	108.48	0.588376	high	2	NA	NA	26	low	FALSE	TRUE	-0.91	5.91	0.99	1.68	2.28	TRUE	-0.91	1.51	0.06	0.18	-0.04	high
TCGA-B0-5095-01A	81	Male	G3	DECEASED	8.05	0.0348044	high	2	0.51	3.91	53	high	FALSE	TRUE	-0.81	4.3	0.96	0.69	2.63	TRUE	-0.81	2.34	0.1	0.27	-0.03	low
TCGA-BP-5175-01A	60	Male	G3	LIVING	30.62	0.850782	high	2	0.63	3.99	26	low	FALSE	TRUE	-0.63	3.28	0.94	0.92	2.01	TRUE	-0.63	1.85	0.09	0.2	-0.03	low
TCGA-B0-5703-01A	73	Male	G3	LIVING	73.78	0.68408	high	2	0.47	3.88	42	low	FALSE	TRUE	-0.92	4.17	0.99	0.64	2.57	TRUE	-0.92	1.72	0.09	0.18	-0.03	high
TCGA-CZ-5988-01A	38	Male	G2	LIVING	22.77	0.0777946	high	2	1	3.93	25	low	FALSE	TRUE	-1.07	4.63	0.99	1.15	2.33	TRUE	-1.07	1.93	0.09	0.22	-0.04	high
TCGA-BP-5200-01A	44	Male	G4	LIVING	34.92	-0.323576	high	2	0.47	3.33	29	low	FALSE	TRUE	-0.71	4.82	0.97	1.97	3.27	TRUE	-0.71	1.52	0.05	0.2	-0.04	low
TCGA-BP-4782-01A	55	Female	G2	LIVING	11.63	0.314823	high	2	0.77	4.05	57	high	FALSE	TRUE	-0.77	5.16	0.99	1.08	2.8	TRUE	-0.77	1.55	0.05	0.19	-0.03	high
TCGA-BP-5187-01A	54	Male	G2	LIVING	13.34	0.138649	high	2	0.5	1.99	42	low	FALSE	TRUE	-1.05	4.71	0.99	1.13	2.72	TRUE	-1.05	1.88	0.08	0.22	-0.04	high
TCGA-B0-5705-01A	65	Female	G2	LIVING	149.05	-0.0372116	high	2	0.48	4.1	49	high	FALSE	TRUE	-0.92	5.16	1	1.81	2.94	TRUE	-0.92	1.19	0.05	0.13	-0.03	high
TCGA-BP-5177-01A	46	Female	G3	LIVING	9.63	0.223714	high	2	0.57	2.17	25	low	FALSE	TRUE	-0.85	4.47	0.97	0.73	1.86	TRUE	-0.85	2.27	0.1	0.24	-0.02	low
TCGA-CJ-4908-01A	38	Male	G2	LIVING	50.3	-0.0963035	high	2	0.98	4	19	low	FALSE	TRUE	-0.8	4.37	0.97	1.39	2.43	TRUE	-0.8	1.77	0.07	0.21	-0.03	low
TCGA-BP-5010-01A	63	Male	G4	DECEASED	28.84	0.32729	high	2	0.57	3.9	37	low	FALSE	TRUE	-0.64	3.57	0.94	0.55	2.25	TRUE	-0.64	2.33	0.09	0.27	-0.03	low
TCGA-B2-5635-01A	74	Male	G2	LIVING	24.8	0.506377	high	2	NA	NA	28	low	FALSE	TRUE	-1.04	5.24	1	1.57	3.46	TRUE	-1.04	1.16	0.04	0.15	-0.04	high
TCGA-BP-5184-01A	54	Male	G3	LIVING	37.22	0.455874	high	2	NA	NA	15	low	FALSE	TRUE	-0.9	4.07	0.99	1.5	2.4	TRUE	-0.9	1.77	0.06	0.2	-0.02	high
TCGA-DV-5575-01A	52	Female	G2	LIVING	56.8	-0.351985	high	2	1	3.91	17	low	FALSE	TRUE	-0.85	5.24	0.99	1.88	2.9	TRUE	-0.85	1.63	0.07	0.19	-0.04	high
TCGA-G6-A8L7-01A	81	Female	G3	LIVING	70.07	0.463066	high	2	0.69	2.88	38	low	FALSE	TRUE	-0.84	2.78	0.99	0.72	2.1	TRUE	-0.84	1.95	0.13	0.16	-0.02	high
TCGA-CZ-5459-01A	63	Male	G3	LIVING	55.29	-0.238105	high	2	0.66	1.93	56	high	FALSE	TRUE	-0.9	5.1	0.99	1.07	2.81	TRUE	-0.9	1.63	0.09	0.17	-0.03	high
TCGA-B8-A54J-01A	60	Male	G2	LIVING	17.35	0.279446	high	2	0.98	4.01	41	low	FALSE	TRUE	-0.69	4.81	0.99	1.81	3.09	TRUE	-0.69	1.49	0.06	0.17	-0.03	high
TCGA-B4-5834-01A	59	Male	G1	LIVING	1.25	0.734175	high	2	0.58	2.02	17	low	FALSE	TRUE	-0.94	4.89	0.99	1.33	1.33	TRUE	-0.94	1.76	0.08	0.19	-0.03	high
TCGA-B0-5696-01A	69	Male	G4	LIVING	85.71	0.382388	high	2	0.49	4.12	32	low	FALSE	TRUE	-0.96	4.36	1	2.35	1.9	TRUE	-0.96	1.79	0.08	0.18	-0.02	high
TCGA-B2-5641-01A	79	Male	G3	LIVING	21.55	-0.0893519	high	3	0.29	3.62	46	low	FALSE	TRUE	-0.67	5.4	0.99	1.25	4.27	TRUE	-0.67	1.15	0.03	0.15	-0.04	high
TCGA-G6-A5PC-01A	54	Female	G4	DECEASED	7.95	0.560279	high	3	0.6	2.01	39	low	FALSE	TRUE	-0.73	3.42	0.99	0.4	3.5	TRUE	-0.73	1.21	0.07	0.11	-0.02	high
TCGA-B0-5692-01A	66	Female	G3	LIVING	129.57	-0.0369735	high	3	0.57	1.98	37	low	FALSE	TRUE	-0.57	5.83	1	1.47	5.37	TRUE	-0.57	1.03	0.05	0.12	-0.04	high
TCGA-B0-5107-01A	65	Female	G4	DECEASED	30.45	0.530645	high	3	0.57	1.91	38	low	FALSE	TRUE	-0.85	4.9	0.99	0.81	3.88	TRUE	-0.85	1.36	0.09	0.11	-0.03	high
TCGA-B8-5159-01A	61	Female	G3	LIVING	23.72	0.389864	high	3	0.66	2.12	37	low	FALSE	TRUE	-1.06	4.57	1	1.51	3.42	TRUE	-1.06	1.44	0.06	0.16	-0.03	high
TCGA-B8-5549-01A	53	Male	G3	LIVING	6.37	0.108806	high	3	0.54	3.38	35	low	FALSE	TRUE	-0.87	4.66	0.99	1.36	3.41	TRUE	-0.87	1.42	0.06	0.17	-0.04	high
TCGA-DV-5568-01A	26	Male	G2	LIVING	12.16	0.476145	high	3	0.53	1.99	11	low	FALSE	TRUE	-0.76	4.32	0.98	1.71	3.51	TRUE	-0.76	1.96	0.08	0.22	-0.03	low
TCGA-A3-A8OW-01A	37	Male	G2	LIVING	10.61	0.235884	high	3	0.54	2	13	low	FALSE	TRUE	-0.82	4.3	0.99	1.61	2.74	TRUE	-0.82	1.38	0.06	0.14	-0.02	high
TCGA-BP-5201-01A	63	Male	G4	LIVING	31.24	0.0283925	high	3	0.58	3.63	29	low	FALSE	TRUE	-0.64	5.6	0.99	1.36	4.2	TRUE	-0.64	1.29	0.06	0.14	-0.04	high
TCGA-AK-3453-01A	58	Female	G2	LIVING	83.15	-0.291144	high	3	0.62	2.79	7	low	FALSE	TRUE	-0.56	5.73	0.99	1.7	4.31	TRUE	-0.56	0.98	0.05	0.11	-0.05	high
TCGA-CJ-5684-01A	61	Male	G2	LIVING	73.29	-0.0972214	high	3	0.58	2.04	25	low	FALSE	TRUE	-0.79	5.08	0.99	1.06	3.34	TRUE	-0.79	1.43	0.06	0.16	-0.03	high
TCGA-BP-4993-01A	58	Male	G3	LIVING	5.81	0.445173	high	3	NA	NA	35	low	FALSE	TRUE	-0.78	4.38	0.98	1.07	2.94	TRUE	-0.78	1.71	0.07	0.2	-0.03	low
TCGA-CJ-6032-01A	63	Female	G3	LIVING	119.55	0.637994	high	3	0.51	1.98	33	low	FALSE	TRUE	-1.04	4.68	0.99	1.25	2.65	TRUE	-1.04	1.34	0.06	0.16	-0.04	high
TCGA-BP-5199-01A	58	Male	G4	LIVING	44.51	-0.211673	high	3	0.49	3.86	51	high	FALSE	TRUE	-0.48	6.12	0.98	1.14	5.08	TRUE	-0.48	1.75	0.07	0.22	-0.04	low
TCGA-B8-5164-01A	65	Male	G3	LIVING	0.85	0.0931595	high	3	0.62	3.87	53	high	FALSE	TRUE	-0.75	6.52	0.99	2.48	5.28	TRUE	-0.75	0.71	0.01	0.12	-0.06	high
TCGA-B8-A54G-01A	50	Male	G3	LIVING	1.74	0.259911	high	3	1	3.95	28	low	FALSE	TRUE	-0.63	6.26	1	1.31	5.37	TRUE	-0.63	0.57	0.01	0.09	-0.05	high
TCGA-B0-5697-01A	50	Male	G2	LIVING	86.4	-0.208124	high	3	0.67	4.03	32	low	FALSE	TRUE	-0.71	5.09	0.99	1.36	3.92	TRUE	-0.71	1.35	0.05	0.17	-0.04	high
TCGA-CZ-4864-01A	86	Male	G3	DECEASED	92.97	0.0865756	high	3	NA	NA	52	high	FALSE	TRUE	-0.8	6.49	1	2.34	4.21	TRUE	-0.8	0.87	0.03	0.13	-0.05	high
TCGA-BP-5183-01A	57	Male	G3	LIVING	42.41	0.155524	high	3	0.89	2.86	28	low	FALSE	TRUE	-0.76	5.12	0.99	1.07	3.43	TRUE	-0.76	1.2	0.06	0.13	-0.03	high
TCGA-B8-A54H-01A	69	Female	G3	LIVING	8.41	0.542159	high	3	1	3.98	47	low	FALSE	TRUE	-0.87	4.3	0.99	1.04	3.6	TRUE	-0.87	1.49	0.07	0.16	-0.02	high
TCGA-CZ-4863-01A	51	Female	G3	LIVING	63.34	0.242252	high	3	0.75	2	18	low	FALSE	TRUE	-0.88	6.16	1	1.96	4.94	TRUE	-0.88	1.14	0.04	0.14	-0.04	high
TCGA-CZ-5455-01A	63	Male	G4	DECEASED	18.43	0.318764	high	3	1	3.94	24	low	FALSE	TRUE	-0.97	6.69	0.99	2.65	4.51	TRUE	-0.97	1.1	0.03	0.15	-0.05	high
TCGA-CJ-5675-01A	70	Male	G3	LIVING	129.3	0.379598	high	3	0.54	2.01	41	low	FALSE	TRUE	-0.73	6.05	0.99	1.72	5.5	TRUE	-0.73	0.95	0.04	0.12	-0.04	high
TCGA-BP-5196-01A	53	Male	G2	LIVING	33.44	-0.160093	high	3	0.48	3.64	27	low	FALSE	TRUE	-0.7	5.15	0.97	0.94	3.98	TRUE	-0.7	1.99	0.09	0.23	-0.04	low
TCGA-BP-5173-01A	75	Male	G2	DECEASED	2.04	0.577728	high	3	0.48	3.2	54	high	FALSE	TRUE	-0.88	5.1	0.99	1.53	3.76	TRUE	-0.88	1.54	0.07	0.16	-0.03	high
TCGA-B0-5092-01A	53	Female	G3	DECEASED	15.08	-0.308356	high	3	0.51	4	49	high	FALSE	TRUE	-0.51	6.19	0.99	1.67	5.47	TRUE	-0.51	1.29	0.07	0.15	-0.05	high
TCGA-A3-A6NJ-01A	57	Female	G1	LIVING	15.37	-0.249042	high	3	0.6	4	32	low	FALSE	TRUE	-0.61	5.59	1	2.34	4.32	TRUE	-0.61	1.02	0.04	0.13	-0.05	high
TCGA-CW-5587-01A	62	Female	G2	LIVING	73.13	-0.0822737	high	3	0.83	4.12	42	low	FALSE	TRUE	-0.76	6.16	0.99	1.83	4.32	TRUE	-0.76	1.01	0.02	0.15	-0.04	high
TCGA-DV-5573-01A	41	Male	G2	LIVING	37.12	-0.0703703	high	3	0.89	4	27	low	FALSE	TRUE	-0.75	5.43	1	1.54	5.42	TRUE	-0.75	1.28	0.05	0.15	-0.04	high
TCGA-A3-3370-01A	48	Female	G2	LIVING	74.7	0.513378	high	3	0.6	3.96	27	low	FALSE	TRUE	-0.77	5.56	0.99	2.12	3.97	TRUE	-0.77	1.27	0.04	0.17	-0.04	high
TCGA-B4-5844-01A	61	Female	G1	LIVING	0.23	0.699037	high	4	0.59	1.98	38	low	FALSE	TRUE	-1.04	4.11	0.98	0.99	0.97	TRUE	-1.04	1.7	0.07	0.19	-0.02	low
TCGA-BP-4770-01A	73	Female	G4	DECEASED	10.81	0.458429	high	4	0.74	2.71	40	low	FALSE	TRUE	-0.99	3.51	0.93	0.79	2.24	TRUE	-0.99	3.2	0.15	0.34	-0.02	low
TCGA-B0-5097-01A	59	Female	G2	LIVING	21.85	0.00274209	high	4	NA	NA	40	low	FALSE	TRUE	-0.92	4.68	0.96	1.23	1.93	TRUE	-0.92	1.93	0.07	0.25	-0.05	low
TCGA-BP-4760-01A	69	Male	G2	LIVING	77.56	0.531521	high	4	NA	NA	7	low	FALSE	TRUE	-1.04	3.04	0.99	1.53	0.5	TRUE	-1.04	2.19	0.1	0.24	-0.02	high
TCGA-CJ-6033-01A	54	Female	G4	DECEASED	7.36	0.0812774	high	4	0.42	3.92	48	high	FALSE	TRUE	-0.97	4.17	0.98	0.66	1.91	TRUE	-0.97	2.07	0.1	0.22	-0.03	low
TCGA-B0-5100-01A	72	Male	G3	DECEASED	62.84	0.577818	high	4	0.71	3.95	24	low	FALSE	TRUE	-0.77	2.84	0.96	0.4	0.81	TRUE	-0.77	2.59	0.12	0.27	-0.02	low
TCGA-CZ-5468-01A	84	Male	G4	DECEASED	1.94	0.795185	high	4	0.41	3.29	92	high	FALSE	TRUE	-0.96	3.5	0.98	1.83	1.86	TRUE	-0.96	1.88	0.1	0.21	-0.04	low
TCGA-B8-5550-01A	71	Male	G3	LIVING	48.49	0.772172	high	4	0.59	4.16	62	high	FALSE	TRUE	-0.86	4.56	0.98	1.39	2.11	TRUE	-0.86	2.01	0.07	0.24	-0.02	low
TCGA-B0-5710-01A	57	Male	G2	LIVING	79.83	0.721019	high	4	0.87	4.01	24	low	FALSE	TRUE	-0.9	5.12	0.97	1.44	1.91	TRUE	-0.9	1.73	0.07	0.2	-0.03	low
TCGA-DV-A4VX-01A	59	Male	G4	DECEASED	53.42	0.527881	high	4	1	3.3	59	high	FALSE	TRUE	-1.03	3.86	1	0.83	2.5	TRUE	-1.03	1.37	0.08	0.14	-0.04	high
TCGA-CJ-5680-01A	65	Female	G4	DECEASED	25.23	0.667872	high	5	0.51	3.76	31	low	FALSE	TRUE	-1.03	3.78	1	0.88	0.9	TRUE	-1.03	1.63	0.07	0.18	-0.02	high
TCGA-BP-4801-01A	57	Male	G2	LIVING	36.93	0.500295	high	5	0.8	3.96	40	low	FALSE	TRUE	-0.71	4.71	0.99	1.72	2.22	TRUE	-0.71	1.55	0.03	0.21	-0.03	high
TCGA-A3-3373-01A	54	Female	G3	LIVING	53.25	0.78348	high	5	1	3.86	39	low	FALSE	TRUE	-1.06	4.52	0.99	1.31	1.32	TRUE	-1.06	1.54	0.04	0.19	-0.03	high
TCGA-B0-5693-01A	47	Female	G2	LIVING	133.84	0.457523	high	5	0.67	2.03	25	low	FALSE	TRUE	-1.13	3.73	0.99	1.44	0.76	TRUE	-1.13	1.79	0.09	0.19	-0.02	high
TCGA-CW-5580-01A	73	Female	G3	DECEASED	64.52	0.434684	high	5	0.79	3.86	51	high	FALSE	TRUE	-1.18	4.14	0.99	1.18	0.72	TRUE	-1.18	1.66	0.07	0.19	-0.03	high
TCGA-B8-4621-01A	63	Male	G3	LIVING	25.89	0.0787129	high	5	1	4.18	56	high	FALSE	TRUE	-1.09	3.69	1	0.83	1.52	TRUE	-1.09	1.32	0.04	0.16	-0.02	high
TCGA-B0-5120-01A	72	Female	G2	LIVING	38.4	0.0799954	high	5	0.46	1.94	35	low	FALSE	TRUE	-0.86	3.9	0.99	1.27	1.21	TRUE	-0.86	1.92	0.07	0.22	-0.03	high
TCGA-BP-5202-01A	75	Male	G2	LIVING	0.95	0.598529	high	5	0.58	4.03	30	low	FALSE	TRUE	-1	4.31	1	1.33	1.27	TRUE	-1	1.48	0.06	0.17	-0.03	high
TCGA-B8-A54E-01A	62	Female	G3	LIVING	29.86	0.426517	high	5	0.45	4.07	31	low	FALSE	TRUE	-1.44	3.71	1	1.63	1.01	TRUE	-1.44	1.16	0.03	0.12	-0.01	high
TCGA-CJ-4907-01A	58	Male	G3	LIVING	49.24	0.509954	high	5	0.35	3.55	38	low	FALSE	TRUE	-0.83	4.25	0.97	1.07	1.34	TRUE	-0.83	2.01	0.07	0.24	-0.02	low
TCGA-A3-3376-01A	51	Male	G2	DECEASED	55.72	-0.122426	high	5	0.52	4	34	low	FALSE	TRUE	-0.71	3.51	0.95	1.04	1.49	TRUE	-0.71	1.67	0.05	0.2	-0.02	low
TCGA-CJ-4920-01A	64	Female	G2	DECEASED	4.57	-0.0634978	high	5	0.72	1.98	95	high	FALSE	TRUE	-0.89	4.21	0.98	0.99	1.17	TRUE	-0.89	1.93	0.09	0.22	-0.04	low
TCGA-CZ-5986-01A	61	Male	G3	LIVING	12.25	0.889537	high	5	0.65	1.94	34	low	FALSE	TRUE	-1.21	5.02	0.99	2.39	0.94	TRUE	-1.21	1.4	0.06	0.16	-0.04	high
TCGA-CW-6093-01A	73	Male	G1	LIVING	103.35	0.875756	high	5	NA	NA	71	high	FALSE	TRUE	-1.08	3.56	0.98	1	0.73	TRUE	-1.08	1.61	0.07	0.17	-0.03	low
TCGA-BP-5194-01A	39	Male	G2	LIVING	13.4	-0.166291	high	5	0.47	3.98	15	low	FALSE	TRUE	-1	4.3	0.99	1.42	1.73	TRUE	-1	1.63	0.06	0.19	-0.02	high
TCGA-DV-5565-01A	59	Male	G2	LIVING	43.66	0.510073	high	5	0.72	1.92	42	low	FALSE	TRUE	-0.79	3.7	0.91	0.87	1.44	TRUE	-0.79	1.79	0.07	0.2	-0.03	low
TCGA-BP-5170-01A	55	Male	G2	LIVING	79.24	-0.19495	high	5	0.48	2.03	26	low	FALSE	TRUE	-0.87	3.68	0.99	0.87	1.49	TRUE	-0.87	1.93	0.07	0.22	-0.02	high
TCGA-A3-3357-01A	62	Male	G3	LIVING	88.3	0.706533	high	5	1	3.99	63	high	FALSE	TRUE	-1.04	4.4	1	1.22	2.97	TRUE	-1.04	0.95	0.03	0.12	-0.04	high
TCGA-CZ-5454-01A	63	Male	G2	DECEASED	23.72	0.826552	high	5	0.63	4.19	13	low	FALSE	TRUE	-0.97	4.68	0.99	1.52	2.02	TRUE	-0.97	1.19	0.02	0.16	-0.04	high
TCGA-EU-5905-01A	67	Female	G3	LIVING	3.91	0.321985	high	5	0.82	3.71	40	low	FALSE	TRUE	-0.84	3.96	0.97	0.66	2.39	TRUE	-0.84	2	0.08	0.22	-0.02	low
TCGA-DV-A4W0-01A	55	Male	G3	LIVING	81.14	-0.0535058	high	5	0.59	2.03	44	low	FALSE	TRUE	-1.12	4.08	1	0.93	1.21	TRUE	-1.12	1.6	0.08	0.18	-0.04	high
TCGA-CZ-4866-01A	79	Female	G3	LIVING	107.33	-0.364103	high	5	0.51	3.37	47	low	FALSE	TRUE	-1.26	3.92	1	1.57	1.24	TRUE	-1.26	1.24	0.04	0.14	-0.02	high
TCGA-B4-5835-01A	64	Female	G2	LIVING	0.53	0.423078	high	5	0.56	1.93	50	high	FALSE	TRUE	-1.25	3.99	0.99	0.9	1.54	TRUE	-1.25	1.28	0.06	0.13	-0.02	high
TCGA-CW-5588-01A	78	Female	G2	LIVING	66.26	-0.199662	high	5	0.37	3.73	38	low	FALSE	TRUE	-0.8	3.87	0.98	0.67	1.72	TRUE	-0.8	1.87	0.06	0.22	-0.02	low
TCGA-BP-5182-01A	56	Male	G3	LIVING	38.27	-0.368745	high	5	0.84	3.94	44	low	FALSE	TRUE	-0.58	4.89	0.98	1.55	2.88	TRUE	-0.58	1.56	0.02	0.23	-0.03	low
TCGA-EU-5906-01A	55	Male	G2	LIVING	6.77	0.492664	high	5	0.34	3.98	39	low	FALSE	TRUE	-1.02	4.39	0.99	1.42	1.58	TRUE	-1.02	1.49	0.05	0.18	-0.03	high
TCGA-A3-A6NI-01A	47	Male	G3	LIVING	33.44	0.591103	high	5	0.67	9.06	46	low	FALSE	TRUE	-0.84	3.82	0.99	1.29	0.6	TRUE	-0.84	1.64	0.07	0.17	-0.02	high
TCGA-B2-5633-01A	56	Male	G2	LIVING	31.64	0.118419	high	5	0.72	2.95	31	low	FALSE	TRUE	-1.17	4.83	0.99	1.04	2.18	TRUE	-1.17	1.5	0.04	0.17	-0.02	high
TCGA-B8-5158-01A	56	Male	G4	LIVING	40.01	-1.27471	low	1	0.49	3.81	34	low	FALSE	TRUE	-0.91	5.1	0.99	1.06	2.86	TRUE	-0.91	1.54	0.06	0.18	-0.04	high
TCGA-B0-5094-01A	62	Male	G2	DECEASED	10.94	-0.393037	low	1	0.4	4.04	56	high	FALSE	TRUE	-1.04	3.65	0.99	0.68	1.9	TRUE	-1.04	1.76	0.09	0.18	-0.03	high
TCGA-CJ-6030-01A	65	Male	G3	DECEASED	75.53	-1.11131	low	1	0.96	3.82	75	high	FALSE	TRUE	-0.84	5.25	0.98	1.15	3.29	TRUE	-0.84	1.22	0.03	0.16	-0.04	low
TCGA-MM-A84U-01A	58	Female	G2	LIVING	23	-0.378013	low	1	0.6	3.84	50	high	FALSE	TRUE	-0.63	3.92	0.98	0.63	1.6	TRUE	-0.63	1.85	0.07	0.21	-0.02	low
TCGA-CJ-4918-01A	64	Male	G4	DECEASED	3.06	-0.729343	low	1	NA	NA	48	high	FALSE	TRUE	-0.75	4.49	0.96	0.85	2.49	TRUE	-0.75	1.98	0.06	0.24	-0.02	low
TCGA-BP-4795-01A	74	Female	G2	LIVING	20.37	-0.747225	low	1	0.51	2.98	13	low	FALSE	TRUE	-0.67	3.58	0.96	0.8	1.88	TRUE	-0.67	2.25	0.08	0.26	-0.01	low
TCGA-B8-A8YJ-01A	60	Female	G2	LIVING	14.16	-1.74276	low	1	NA	NA	5	low	FALSE	TRUE	-0.44	3.67	0.93	1.06	1.67	TRUE	-0.44	1.96	0.05	0.26	-0.03	low
TCGA-B2-5639-01A	46	Male	G3	DECEASED	32.95	-1.03064	low	1	0.57	2.03	34	low	FALSE	TRUE	-0.96	4.85	1	1.32	1.51	TRUE	-0.96	1.29	0.05	0.15	-0.03	high
TCGA-A3-A8OX-01A	65	Female	G3	LIVING	0	-0.96668	low	1	0.65	4	13	low	FALSE	TRUE	-0.84	4.8	1	1.91	2.32	TRUE	-0.84	1.86	0.07	0.22	-0.02	high
TCGA-CZ-5985-01A	58	Male	G2	LIVING	65.6	-1.23336	low	1	0.81	2.83	35	low	FALSE	TRUE	-1.01	5.51	1	1.53	2.44	TRUE	-1.01	0.98	0.02	0.15	-0.05	high
TCGA-CJ-4882-01A	57	Male	G3	LIVING	61.86	-1.75306	low	1	0.45	3.92	43	low	FALSE	TRUE	-0.43	4.97	0.96	1.03	3.36	TRUE	-0.43	1.74	0.07	0.22	-0.05	low
TCGA-CZ-5462-01A	83	Male	G3	DECEASED	10.22	-0.65311	low	1	0.79	3.87	40	low	FALSE	TRUE	-1.09	5.13	1	1.71	1.14	TRUE	-1.09	1.05	0.04	0.15	-0.05	high
TCGA-B0-5691-01A	66	Female	G3	LIVING	112.71	-0.707011	low	1	0.45	2.01	34	low	FALSE	TRUE	-0.85	4.81	0.99	1.43	1.97	TRUE	-0.85	1.79	0.06	0.22	-0.03	high
TCGA-A3-A6NL-01A	49	Female	G2	LIVING	22.63	-0.440724	low	1	1	4.03	24	low	FALSE	TRUE	-0.68	4.62	0.98	0.91	1.83	TRUE	-0.68	1.55	0.06	0.18	-0.03	low
TCGA-CZ-5984-01A	51	Male	G3	LIVING	67.9	-1.78712	low	1	0.48	3.11	28	low	FALSE	TRUE	-0.89	4.67	0.99	0.94	1.83	TRUE	-0.89	1.47	0.06	0.16	-0.03	high
TCGA-B8-5165-01A	43	Male	G2	LIVING	24.21	-0.507658	low	1	0.35	1.98	9	low	FALSE	TRUE	-0.96	3.82	0.99	1.47	1.58	TRUE	-0.96	1.7	0.05	0.2	-0.02	high
TCGA-B0-5698-01A	77	Male	G3	LIVING	119.28	-0.987916	low	1	0.68	2.05	53	high	FALSE	TRUE	-0.84	5.46	0.99	1.37	2.36	TRUE	-0.84	1.02	0.03	0.14	-0.05	high
TCGA-BP-5169-01A	70	Male	G4	LIVING	6.34	-3.14555	low	1	0.48	3.83	35	low	FALSE	TRUE	-0.44	3.91	0.98	0.56	2.57	TRUE	-0.44	1.51	0.06	0.18	-0.03	low
TCGA-A3-A8OU-01A	74	Female	G1	LIVING	0	-0.669057	low	1	0.74	1.98	52	high	FALSE	TRUE	-0.76	4.2	0.99	1.51	1.81	TRUE	-0.76	1.66	0.07	0.18	-0.03	high
TCGA-B0-5113-01A	69	Female	G2	LIVING	38.6	-0.5855	low	1	0.44	3.28	22	low	FALSE	TRUE	-0.91	5.19	0.99	1.99	2.57	TRUE	-0.91	1.44	0.05	0.18	-0.04	high
TCGA-B8-A54I-01A	48	Male	G3	LIVING	4.93	-2.72876	low	1	0.42	3.45	41	low	FALSE	TRUE	-0.47	4.4	0.99	1.68	1.79	TRUE	-0.47	1.3	0.05	0.16	-0.04	high
TCGA-CJ-5686-01A	59	Female	G3	LIVING	66.95	-1.12409	low	1	NA	NA	39	low	FALSE	TRUE	-1	5.04	0.99	1.34	2.51	TRUE	-1	1.39	0.05	0.18	-0.04	high
TCGA-CJ-5676-01A	47	Male	G3	LIVING	133.61	-1.07291	low	1	0.96	2.07	38	low	FALSE	TRUE	-0.58	4.15	0.97	0.67	2.79	TRUE	-0.58	1.67	0.06	0.2	-0.03	low
TCGA-B0-5709-01A	62	Female	G3	LIVING	130.55	-1.56982	low	1	0.49	3.92	45	low	FALSE	TRUE	-0.56	5.73	0.99	1.65	3.8	TRUE	-0.56	1.53	0.04	0.22	-0.05	high
TCGA-CW-6097-01A	32	Male	G4	DECEASED	18.76	-1.665	low	1	1	2	7	low	FALSE	TRUE	-0.8	5.42	0.97	1.5	3.3	TRUE	-0.8	1.65	0.06	0.21	-0.04	low
TCGA-CZ-5467-01A	86	Female	G4	DECEASED	2.4	-0.491804	low	1	0.66	2.04	40	low	FALSE	TRUE	-0.99	4.66	0.99	0.88	1.26	TRUE	-0.99	1.71	0.08	0.19	-0.03	high
TCGA-B0-5711-01A	50	Male	G3	LIVING	131.04	-0.719705	low	1	0.61	1.97	21	low	FALSE	TRUE	-0.99	4.92	0.99	1.64	2.19	TRUE	-0.99	1.58	0.06	0.18	-0.02	high
TCGA-CJ-6031-01A	54	Male	G3	LIVING	62.61	-1.01105	low	2	NA	NA	38	low	FALSE	TRUE	-0.62	5.01	0.98	0.86	3.48	TRUE	-0.62	1.8	0.05	0.23	-0.03	low
TCGA-B0-4823-01A	88	Male	G2	DECEASED	14.91	-0.42099	low	2	NA	NA	76	high	FALSE	TRUE	-0.82	4.49	0.99	1.1	3.48	TRUE	-0.82	1.72	0.06	0.21	-0.03	high
TCGA-B0-5106-01A	64	Male	G2	DECEASED	52.5	-0.702455	low	2	0.88	4.1	56	high	FALSE	TRUE	-0.73	4.57	0.98	1.01	3.2	TRUE	-0.73	1.42	0.05	0.18	-0.04	low
TCGA-6D-AA2E-01A	68	Female	G2	LIVING	11.89	-0.748703	low	2	NA	NA	15	low	FALSE	TRUE	-0.96	3.05	1	3.75	1.94	TRUE	-0.96	1.62	0.05	0.19	-0.01	high
TCGA-B0-5701-01A	65	Male	G4	LIVING	80.85	-0.7331	low	2	1	3.99	73	high	FALSE	TRUE	-1.11	5.15	0.99	0.91	2.26	TRUE	-1.11	1.49	0.07	0.16	-0.03	high
TCGA-CZ-4856-01A	62	Female	G2	LIVING	0.59	-0.816294	low	2	0.87	4.06	36	low	FALSE	TRUE	-0.76	4.7	0.99	1.27	2.82	TRUE	-0.76	1.49	0.06	0.17	-0.03	high
TCGA-CZ-5460-01A	55	Male	G2	LIVING	94.38	-0.543007	low	2	0.46	3.47	25	low	FALSE	TRUE	-0.77	4.86	1	2.58	3.5	TRUE	-0.77	1.26	0.06	0.14	-0.04	high
TCGA-B8-5162-01A	62	Male	G2	LIVING	1.18	-2.57564	low	2	0.52	3.84	38	low	FALSE	TRUE	-0.49	5.98	0.98	1.96	4.33	TRUE	-0.49	1.31	0.02	0.2	-0.05	low
TCGA-BP-5186-01A	50	Female	G2	LIVING	22.77	-0.417055	low	2	NA	NA	22	low	FALSE	TRUE	-0.95	4.49	0.99	1.5	2.3	TRUE	-0.95	1.72	0.07	0.2	-0.03	high
TCGA-MM-A563-01A	41	Male	G2	LIVING	19.42	-1.33313	low	2	0.77	2.78	34	low	FALSE	TRUE	-0.54	5.73	0.99	1.76	3	TRUE	-0.54	1.63	0.05	0.2	-0.03	high
TCGA-B8-5163-01A	63	Female	G3	LIVING	27	-1.47014	low	2	0.38	3.12	44	low	FALSE	TRUE	-0.67	5.93	0.96	1.73	3.48	TRUE	-0.67	1.73	0.06	0.23	-0.05	low
TCGA-CZ-5470-01A	72	Female	G3	LIVING	12.68	-1.07392	low	2	0.41	3.94	27	low	FALSE	TRUE	-0.98	5.64	1	1.92	3.46	TRUE	-0.98	1.28	0.06	0.14	-0.03	high
TCGA-B2-4101-01A	52	Male	G3	LIVING	21.29	-1.90635	low	2	0.8	4.01	25	low	FALSE	TRUE	-0.77	5.38	0.99	1.89	2.9	TRUE	-0.77	1.35	0.04	0.17	-0.03	high
TCGA-B0-5400-01A	59	Female	G4	LIVING	56.93	-0.617635	low	2	0.75	2	19	low	FALSE	TRUE	-0.62	3.83	0.99	1.63	2.56	TRUE	-0.62	1.79	0.06	0.24	-0.05	high
TCGA-B8-5551-01A	65	Female	G3	LIVING	0.53	-2.93528	low	2	0.61	2	22	low	FALSE	TRUE	-0.46	6.95	0.98	2.15	4.05	TRUE	-0.46	0.92	0.03	0.14	-0.06	low
TCGA-DV-5574-01A	37	Male	G2	LIVING	66.23	-1.99504	low	2	0.68	2.05	14	low	FALSE	TRUE	-0.67	4.8	0.97	1.43	3.37	TRUE	-0.67	1.63	0.05	0.22	-0.04	low
TCGA-CJ-6028-01A	58	Male	G4	DECEASED	53.38	-2.08348	low	2	0.28	3.54	26	low	FALSE	TRUE	-0.82	6.37	0.99	2.53	4.38	TRUE	-0.82	1.17	0.03	0.17	-0.06	high
TCGA-CZ-5466-01A	67	Male	G2	LIVING	22.5	-0.725268	low	2	0.53	4.16	43	low	FALSE	TRUE	-0.69	5.01	0.99	1.19	3.22	TRUE	-0.69	1.44	0.04	0.17	-0.02	high
TCGA-B0-4827-01A	77	Female	G4	DECEASED	29.07	-1.5682	low	2	0.59	3.94	55	high	FALSE	TRUE	-0.72	5.2	0.99	0.95	3.04	TRUE	-0.72	1.68	0.05	0.22	-0.04	high
TCGA-CZ-4865-01A	70	Female	G2	DECEASED	5.45	-1.16806	low	2	0.4	1.94	60	high	FALSE	TRUE	-0.86	5.51	0.99	1.34	2.98	TRUE	-0.86	1.69	0.06	0.21	-0.03	high
TCGA-CZ-5457-01A	62	Male	G4	LIVING	90.47	-0.886747	low	2	0.48	2.82	54	high	FALSE	TRUE	-1.02	4.78	0.99	1.73	2.59	TRUE	-1.02	1.46	0.06	0.16	-0.02	high
TCGA-CJ-5689-01A	90	Male	G4	DECEASED	53.22	-0.556744	low	2	1	2	45	low	FALSE	TRUE	-0.79	4.15	0.98	1.25	2.79	TRUE	-0.79	1.88	0.06	0.24	-0.03	low
TCGA-CJ-5678-01A	62	Male	G3	DECEASED	18.86	-1.26319	low	2	0.76	2.98	27	low	FALSE	TRUE	-0.8	6.31	1	1.5	4.29	TRUE	-0.8	1	0.04	0.11	-0.04	high
TCGA-CJ-4869-01A	49	Male	G2	LIVING	83.9	-0.383151	low	3	0.67	3.91	52	high	FALSE	TRUE	-0.44	5.53	0.99	1.39	5.33	TRUE	-0.44	1.17	0.04	0.15	-0.04	high
TCGA-CJ-4916-01A	69	Female	G3	LIVING	45.11	-0.876802	low	3	0.65	3.99	33	low	FALSE	TRUE	-0.61	6.17	0.99	1.74	5.13	TRUE	-0.61	0.91	0.03	0.13	-0.05	high
TCGA-B8-A54D-01A	69	Male	G2	LIVING	27.27	-0.423131	low	3	0.43	3.88	38	low	FALSE	TRUE	-0.81	5.75	1	1.43	4.79	TRUE	-0.81	0.85	0.03	0.11	-0.04	high
TCGA-B0-5109-01A	69	Male	G4	DECEASED	19.28	-3.03989	low	3	0.55	3.43	31	low	FALSE	TRUE	-0.9	5.28	0.99	1.5	3.8	TRUE	-0.9	1.93	0.14	0.17	-0.04	high
TCGA-CZ-5452-01A	69	Male	G2	LIVING	58.77	-1.09789	low	3	0.81	2	17	low	FALSE	TRUE	-0.61	6.19	1	1.3	4.93	TRUE	-0.61	0.84	0.03	0.1	-0.04	high
TCGA-B0-5706-01A	45	Male	G2	LIVING	105.29	-3.42905	low	3	0.67	3.94	35	low	FALSE	TRUE	-0.75	6.51	0.99	2.06	4.54	TRUE	-0.75	1.38	0.06	0.18	-0.06	high
TCGA-CJ-5672-01A	84	Male	G3	DECEASED	71.94	-0.904013	low	3	0.37	4.14	64	high	FALSE	TRUE	-0.47	5.82	0.99	1.51	4.72	TRUE	-0.47	1.12	0.03	0.15	-0.03	high
TCGA-B0-4700-01A	60	Male	G4	DECEASED	65.05	-1.90549	low	3	NA	NA	10	low	FALSE	TRUE	-0.46	6.19	0.97	1.82	4.54	TRUE	-0.46	1.75	0.07	0.23	-0.05	low
TCGA-CJ-4901-01A	47	Male	G3	LIVING	47.63	-1.87239	low	3	0.43	3.62	36	low	FALSE	TRUE	-0.51	6.92	0.99	2.07	4.17	TRUE	-0.51	1.31	0.06	0.18	-0.06	high
TCGA-CW-6087-01A	61	Male	G4	DECEASED	1.35	-1.48608	low	3	0.34	4.11	31	low	FALSE	TRUE	-0.6	7.91	0.99	2.9	5.59	TRUE	-0.6	0.94	0.04	0.15	-0.08	high
TCGA-CJ-6027-01A	77	Male	G4	DECEASED	118.76	-0.694186	low	3	0.81	2.75	50	high	FALSE	TRUE	-0.88	6.52	1	2.01	4.11	TRUE	-0.88	1.31	0.07	0.16	-0.06	high
TCGA-B0-5108-01A	54	Male	G2	LIVING	58.54	-1.44261	low	4	0.6	3.98	24	low	FALSE	TRUE	-0.6	5.5	0.97	2.24	2.13	TRUE	-0.6	1.61	0.04	0.24	-0.06	low
TCGA-CJ-5671-01A	51	Male	G3	LIVING	130.98	-1.54546	low	4	0.73	2	38	low	FALSE	TRUE	-0.45	4.77	0.93	1.14	2.61	TRUE	-0.45	1.76	0.05	0.24	-0.04	low
TCGA-BP-5178-01A	71	Male	G4	DECEASED	62.81	-0.484814	low	4	0.39	3.13	39	low	FALSE	TRUE	-0.63	3.81	0.99	0.57	1.7	TRUE	-0.63	1.5	0.06	0.18	-0.04	high
TCGA-BP-5198-01A	72	Male	G3	LIVING	19.81	-1.58825	low	4	0.44	2.94	46	low	FALSE	TRUE	-0.8	4.05	0.97	0.63	2.22	TRUE	-0.8	2	0.07	0.25	-0.04	low
TCGA-B0-4842-01A	73	Female	G4	DECEASED	56.64	-0.875389	low	4	0.5	3.93	38	low	FALSE	TRUE	-0.41	4.07	0.98	0.77	2.57	TRUE	-0.41	1.41	0.04	0.19	-0.04	low
TCGA-CJ-4912-01A	61	Male	G3	LIVING	54.43	-1.55253	low	4	0.64	2.16	54	high	FALSE	TRUE	-0.85	3.14	0.98	0.48	1.44	TRUE	-0.85	1.73	0.09	0.18	-0.03	low
TCGA-CJ-5677-01A	54	Female	G4	DECEASED	25.69	-0.679738	low	4	0.55	1.87	47	low	FALSE	TRUE	-0.88	4.06	0.97	0.56	1.27	TRUE	-0.88	1.98	0.07	0.23	-0.03	low
TCGA-CW-5589-01A	52	Male	G2	LIVING	78.12	-0.619367	low	5	0.6	2	32	low	FALSE	TRUE	-0.84	4.15	0.99	1.12	1.22	TRUE	-0.84	1.62	0.05	0.18	-0.02	high
TCGA-CW-6090-01A	68	Male	G3	LIVING	83.84	-0.800666	low	5	0.45	3.59	61	high	FALSE	TRUE	-0.98	4.52	0.99	1.36	2.7	TRUE	-0.98	1.71	0.06	0.21	-0.03	high
TCGA-B8-5545-01A	42	Male	G2	LIVING	50.1	-0.540582	low	5	NA	NA	13	low	FALSE	TRUE	-0.78	4.61	0.98	1.33	1.74	TRUE	-0.78	1.84	0.06	0.23	-0.03	low
TCGA-A3-3387-01A	49	Male	G2	LIVING	20.27	-0.965879	low	5	0.52	2.01	48	high	FALSE	TRUE	-0.9	4.38	0.99	1.02	1.5	TRUE	-0.9	1.7	0.06	0.2	-0.03	high
TCGA-B8-A54F-01A	49	Female	G2	LIVING	17.05	-0.401096	low	5	0.53	3.99	18	low	FALSE	TRUE	-0.95	3.54	0.99	1.51	1.32	TRUE	-0.95	1.82	0.07	0.21	-0.03	high
TCGA-B0-5096-01A	72	Female	GX	DECEASED	2.23	-1.51155	low	5	0.64	4.04	52	high	FALSE	TRUE	-1.17	4.25	0.99	0.48	1.68	TRUE	-1.17	1.85	0.08	0.22	-0.05	high
TCGA-CZ-5456-01A	57	Male	G3	LIVING	79.57	-1.91399	low	5	0.38	3.51	40	low	FALSE	TRUE	-0.85	3.78	0.99	0.76	2.18	TRUE	-0.85	1.67	0.07	0.2	-0.04	high
TCGA-A3-3358-01A	57	Female	G2	LIVING	42.94	-1.58956	low	5	0.67	3.15	47	low	FALSE	TRUE	-0.89	5.34	1	1.5	3.51	TRUE	-0.89	1.18	0.04	0.15	-0.04	high
TCGA-CJ-4902-01A	61	Male	G3	LIVING	49.93	-0.810767	low	5	0.7	3.97	46	low	FALSE	TRUE	-0.66	4.88	0.96	1.04	2.46	TRUE	-0.66	1.73	0.06	0.21	-0.03	low
